# Supplementary material for: Genetic sequencing of a 1944 Rocky Mountain spotted fever vaccine
Source: Sci Rep. 2023 Mar 22;13:4687. doi: 10.1038/s41598-023-31894-0 (PMC10031714; doi:10.1038/s41598-023-31894-0)
Supplement: Supplementary file 1 — Supplementary Information 1. [file 41598_2023_31894_MOESM1_ESM.xlsx]

## Sheet: SupplementalTable1
Supplemental Table 1. SNPs called in R. rickettsii
genome	genome_position	ref_base	snp_base	snp_perc	ref_code	snp_code	ref_aa	snp_aa	snp_type*
NC_010263.3	24	A	G	0.226	TTA	TTG	L	L	syn
NC_010263.3	172	C	A	0.3024	CAT	AAT	H	N	nonsyn
NC_010263.3	217	A	G	0.283	ACT	GCT	T	A	nonsyn
NC_010263.3	417	A	G	0.2489	GAA	GAG	E	E	syn
NC_010263.3	489	G	A	0.2504	GCG	GCA	A	A	syn
NC_010263.3	624	T	C	0.3119	GCT	GCC	A	A	syn
NC_010263.3	741	T	C	0.2219	GAT	GAC	D	D	syn
NC_010263.3	744	T	G	0.2416	GTT	GTG	V	V	syn
NC_010263.3	747	A	G	0.2265	TCA	TCG	S	S	syn
NC_010263.3	784	C	A	0.25	CGA	AGA	R	R	syn
NC_010263.3	875	G	A	0.3217	SNP in non-protein-coding region
NC_010263.3	883	G	A	0.3186	SNP in non-protein-coding region
NC_010263.3	906	G	A	0.2776	SNP in non-protein-coding region
NC_010263.3	945	T	C	0.1681	SNP in non-protein-coding region
NC_010263.3	948	A	G	0.1622	SNP in non-protein-coding region
NC_010263.3	966	A	G	0.1054	SNP in non-protein-coding region
NC_010263.3	1098	A	T	0.1536	AAG	ATG	K	M	nonsyn
NC_010263.3	1104	A	G	0.1593	AAC	AGC	N	S	nonsyn
NC_010263.3	1324	T	C	0.2635	AAT	AAC	N	N	syn
NC_010263.3	1366	T	G	0.2485	AAT	AAG	N	K	nonsyn
NC_010263.3	1510	G	A	0.2232	TTG	TTA	L	L	syn
NC_010263.3	1576	G	A	0.2718	GAG	GAA	E	E	syn
NC_010263.3	1625	T	C	0.2756	TTT	CTT	F	L	nonsyn
NC_010263.3	1634	T	C	0.2783	TTA	CTA	L	L	syn
NC_010263.3	1724	T	C	0.3001	TCT	CCT	S	P	nonsyn
NC_010263.3	1870	C	T	0.328	TCC	TCT	S	S	syn
NC_010263.3	1882	A	G	0.3516	TCA	TCG	S	S	syn
NC_010263.3	1885	T	C	0.3265	CGT	CGC	R	R	syn
NC_010263.3	1903	A	G	0.3187	TCA	TCG	S	S	syn
NC_010263.3	1999	A	G	0.254	AAA	AAG	K	K	syn
NC_010263.3	2008	T	A	0.2619	AAT	AAA	N	K	nonsyn
NC_010263.3	2063	G	A	0.2839	GAT	AAT	D	N	nonsyn
NC_010263.3	2216	G	A	0.201	GCT	ACT	A	T	nonsyn
NC_010263.3	2329	G	A	0.1558	CAG	CAA	Q	Q	syn
NC_010263.3	2344	T	G	0.1688	ATT	ATG	I	M	nonsyn
NC_010263.3	2345	G	A	0.1733	GTC	ATC	V	I	nonsyn
NC_010263.3	2347	C	A	0.1732	GTC	GTA	V	V	syn
NC_010263.3	2359	C	A	0.171	GTC	GTA	V	V	syn
NC_010263.3	2623	T	C	0.3145	AGT	AGC	S	S	syn
NC_010263.3	2630	A	G	0.3092	ATC	GTC	I	V	nonsyn
NC_010263.3	2635	A	T	0.3149	GCA	GCT	A	A	syn
NC_010263.3	3024	T	C	0.2484	GCT	GCC	A	A	syn
NC_010263.3	3072	C	T	0.2432	CTC	CTT	L	L	syn
NC_010263.3	3097	G	A	0.2503	GAA	AAA	E	K	nonsyn
NC_010263.3	3166	G	A	1	GTA	ATA	V	I	nonsyn
NC_010263.3	3260	T	C	0.3274	CTG	CCG	L	P	nonsyn
NC_010263.3	3303	A	G	0.3105	AAA	AAG	K	K	syn
NC_010263.3	3324	G	A	0.2996	GCG	GCA	A	A	syn
NC_010263.3	3340	G	A	0.3146	GAA	AAA	E	K	nonsyn
NC_010263.3	3348	A	C	0.3237	GCA	GCC	A	A	syn
NC_010263.3	3383	G	A	0.3133	AGT	AAT	S	N	nonsyn
NC_010263.3	3437	T	C	0.2927	TTG	TCG	L	S	nonsyn
NC_010263.3	3445	A	G	0.2817	AGT	GGT	S	G	nonsyn
NC_010263.3	3463	A	G	0.2978	AAC	GAC	N	D	nonsyn
NC_010263.3	3480	C	T	0.3264	CTC	CTT	L	L	syn
NC_010263.3	3553	G	T	0.2534	GAT	TAT	D	Y	nonsyn
NC_010263.3	3633	A	G	0.1816	CAA	CAG	Q	Q	syn
NC_010263.3	3645	T	C	0.2208	AGT	AGC	S	S	syn
NC_010263.3	3673	A	G	0.2034	AAT	GAT	N	D	nonsyn
NC_010263.3	3684	C	T	0.2236	TGC	TGT	C	C	syn
NC_010263.3	3692	A	G	0.2395	CAA	CGA	Q	R	nonsyn
NC_010263.3	3722	C	T	0.2519	ACG	ATG	T	M	nonsyn
NC_010263.3	3725	G	A	0.2339	AGA	AAA	R	K	nonsyn
NC_010263.3	3746	T	C	0.2739	TTG	TCG	L	S	nonsyn
NC_010263.3	3750	T	C	0.2721	CTT	CTC	L	L	syn
NC_010263.3	3774	T	C	0.2864	GGT	GGC	G	G	syn
NC_010263.3	3835	A	G	0.2541	AGT	GGT	S	G	nonsyn
NC_010263.3	3852	C	A	0.2496	ATC	ATA	I	I	syn
NC_010263.3	3891	A	G	0.2656	AGA	AGG	R	R	syn
NC_010263.3	3981	A	G	0.2928	ACA	ACG	T	T	syn
NC_010263.3	4017	G	A	0.286	CTG	CTA	L	L	syn
NC_010263.3	4172	G	A	0.3144	AGA	AAA	R	K	nonsyn
NC_010263.3	4180	C	T	0.3011	CTA	TTA	L	L	syn
NC_010263.3	4269	G	A	0.3097	GGG	GGA	G	G	syn
NC_010263.3	4284	A	G	0.2891	GGA	GGG	G	G	syn
NC_010263.3	4290	T	C	0.28	ACT	ACC	T	T	syn
NC_010263.3	4291	G	A	0.2942	GTT	ATT	V	I	nonsyn
NC_010263.3	4353	C	T	0.2375	TTC	TTT	F	F	syn
NC_010263.3	4422	T	C	0.2326	GAT	GAC	D	D	syn
NC_010263.3	4464	G	A	0.23	TTG	TTA	L	L	syn
NC_010263.3	4480	G	A	0.2341	GAA	AAA	E	K	nonsyn
NC_010263.3	4491	C	T	0.7318	GGC	GGT	G	G	syn
NC_010263.3	4524	G	A	0.228	TTG	TTA	L	L	syn
NC_010263.3	4529	A	G	0.2243	AAC	AGC	N	S	nonsyn
NC_010263.3	4530	C	T	0.2185	AAC	AAT	N	N	syn
NC_010263.3	4556	G	A	0.2327	AGT	AAT	S	N	nonsyn
NC_010263.3	4619	C	T	0.2455	GCA	GTA	A	V	nonsyn
NC_010263.3	4693	G	A	0.2254	GCA	ACA	A	T	nonsyn
NC_010263.3	4695	A	G	0.2206	GCA	GCG	A	A	syn
NC_010263.3	4713	G	A	0.2357	ATG	ATA	M	I	nonsyn
NC_010263.3	4738	A	G	0.2424	AAA	GAA	K	E	nonsyn
NC_010263.3	5139	C	T	0.2873	AGC	AGT	S	S	syn
NC_010263.3	5178	A	G	0.3154	GTA	GTG	V	V	syn
NC_010263.3	5228	A	G	0.2822	AAG	AGG	K	R	nonsyn
NC_010263.3	5250	C	A	0.292	AGC	AGA	S	R	nonsyn
NC_010263.3	5633	T	C	0.3071	GTC	GCC	V	A	nonsyn
NC_010263.3	6011	T	C	0.3355	GTG	GCG	V	A	nonsyn
NC_010263.3	6027	A	G	0.3344	ATA	ATG	I	M	nonsyn
NC_010263.3	6121	C	T	0.2592	GAA	AAA	E	K	nonsyn
NC_010263.3	6141	T	C	0.2384	GAA	GGA	E	G	nonsyn
NC_010263.3	6151	A	G	0.2433	TTT	CTT	F	L	nonsyn
NC_010263.3	6183	T	C	0.244	CAC	CGC	H	R	nonsyn
NC_010263.3	6211	T	C	0.2243	AGA	GGA	R	G	nonsyn
NC_010263.3	6219	A	G	0.2115	CTT	CCT	L	P	nonsyn
NC_010263.3	6221	G	A	0.2132	TGC	TGT	C	C	syn
NC_010263.3	6279	T	C	0.3341	CAC	CGC	H	R	nonsyn
NC_010263.3	6530	T	C	0.2959	GAA	GAG	E	E	syn
NC_010263.3	6533	A	G	0.2885	GCT	GCC	A	A	syn
NC_010263.3	6589	T	C	0.2774	ATC	GTC	I	V	nonsyn
NC_010263.3	6685	C	T	0.2626	GTA	ATA	V	I	nonsyn
NC_010263.3	6731	A	G	0.2483	ATT	ATC	I	I	syn
NC_010263.3	6779	T	C	0.2906	GGA	GGG	G	G	syn
NC_010263.3	6785	A	G	0.2847	ATT	ATC	I	I	syn
NC_010263.3	6881	G	A	0.2874	GTC	GTT	V	V	syn
NC_010263.3	6922	T	C	0.2414	ATG	GTG	M	V	nonsyn
NC_010263.3	6986	A	G	0.2867	ATT	ATC	I	I	syn
NC_010263.3	6992	T	C	0.2838	ACA	ACG	T	T	syn
NC_010263.3	7048	C	A	0.2734	GCA	TCA	A	S	nonsyn
NC_010263.3	7129	T	G	0.2773	AAT	CAT	N	H	nonsyn
NC_010263.3	7153	T	C	0.2401	ATT	GTT	I	V	nonsyn
NC_010263.3	7184	A	G	0.241	CTT	CTC	L	L	syn
NC_010263.3	7242	C	T	0.2322	SNP in non-protein-coding region
NC_010263.3	7249	T	C	0.2052	ACA	GCA	T	A	nonsyn
NC_010263.3	7277	G	A	0.2242	AGC	AGT	S	S	syn
NC_010263.3	7284	G	A	0.223	GCA	GTA	A	V	nonsyn
NC_010263.3	7356	G	A	0.2658	GCT	GTT	A	V	nonsyn
NC_010263.3	7417	T	C	0.3193	ACT	GCT	T	A	nonsyn
NC_010263.3	7523	T	C	0.3034	AGA	AGG	R	R	syn
NC_010263.3	7690	A	G	0.1224	SNP in non-protein-coding region
NC_010263.3	7714	C	T	0.106	SNP in non-protein-coding region
NC_010263.3	7746	T	G	0.9977	SNP in non-protein-coding region
NC_010263.3	7839	G	A	0.1771	SNP in non-protein-coding region
NC_010263.3	7949	A	G	0.2699	ATT	ATC	I	I	syn
NC_010263.3	7957	T	C	0.2664	ATT	GTT	I	V	nonsyn
NC_010263.3	8249	A	G	0.2856	ATT	ATC	I	I	syn
NC_010263.3	8305	C	T	0.282	GTA	ATA	V	I	nonsyn
NC_010263.3	8387	A	G	0.2534	TAT	TAC	Y	Y	syn
NC_010263.3	8438	T	G	0.2363	GGA	GGC	G	G	syn
NC_010263.3	8459	A	G	0.2398	GCT	GCC	A	A	syn
NC_010263.3	8495	G	A	0.2723	GAC	GAT	D	D	syn
NC_010263.3	8546	T	C	0.7404	TCA	TCG	S	S	syn
NC_010263.3	8563	C	A	0.2633	GCT	TCT	A	S	nonsyn
NC_010263.3	8581	T	C	0.2662	ACT	GCT	T	A	nonsyn
NC_010263.3	8627	G	A	0.2913	TAC	TAT	Y	Y	syn
NC_010263.3	8666	A	C	0.2792	AAT	AAG	N	K	nonsyn
NC_010263.3	8834	T	C	0.3383	GCA	GCG	A	A	syn
NC_010263.3	8835	G	T	0.3085	GCA	GAA	A	E	nonsyn
NC_010263.3	8867	T	C	0.3059	ACA	ACG	T	T	syn
NC_010263.3	9078	G	T	0.9962	SNP in non-protein-coding region
NC_010263.3	9656	G	A	1	CCG	CCA	P	P	syn
NC_010263.3	11064	C	T	0.2571	SNP in non-protein-coding region
NC_010263.3	11069	A	T	0.2457	SNP in non-protein-coding region
NC_010263.3	11070	A	T	0.234	SNP in non-protein-coding region
NC_010263.3	11072	A	T	0.2222	SNP in non-protein-coding region
NC_010263.3	11074	T	C	0.2604	SNP in non-protein-coding region
NC_010263.3	11077	T	C	0.2642	SNP in non-protein-coding region
NC_010263.3	11078	G	A	0.2353	SNP in non-protein-coding region
NC_010263.3	11211	G	A	0.3416	SNP in non-protein-coding region
NC_010263.3	11258	G	T	0.3395	SNP in non-protein-coding region
NC_010263.3	11282	C	T	0.3296	SNP in non-protein-coding region
NC_010263.3	11286	T	C	0.3217	SNP in non-protein-coding region
NC_010263.3	11359	G	A	0.2355	SNP in non-protein-coding region
NC_010263.3	11384	C	T	0.2179	SNP in non-protein-coding region
NC_010263.3	11416	T	C	0.2386	SNP in non-protein-coding region
NC_010263.3	11427	A	G	0.259	SNP in non-protein-coding region
NC_010263.3	11467	G	T	0.3151	SNP in non-protein-coding region
NC_010263.3	11495	G	T	0.2622	SNP in non-protein-coding region
NC_010263.3	11496	G	T	0.2817	SNP in non-protein-coding region
NC_010263.3	11506	T	G	0.9974	SNP in non-protein-coding region
NC_010263.3	11522	G	T	0.246	SNP in non-protein-coding region
NC_010263.3	11525	T	C	0.2516	SNP in non-protein-coding region
NC_010263.3	11539	G	T	0.2845	SNP in non-protein-coding region
NC_010263.3	11572	A	C	0.2375	SNP in non-protein-coding region
NC_010263.3	11782	C	T	0.2613	GAG	AAG	E	K	nonsyn
NC_010263.3	11876	C	T	0.273	GAG	GAA	E	E	syn
NC_010263.3	11894	T	C	0.2733	ATA	ATG	I	M	nonsyn
NC_010263.3	11908	A	C	0.263	TCC	GCC	S	A	nonsyn
NC_010263.3	11925	G	A	0.2661	ACA	ATA	T	I	nonsyn
NC_010263.3	11928	A	C	0.2546	ATG	AGG	M	R	nonsyn
NC_010263.3	11932	C	T	0.2661	GGA	AGA	G	R	nonsyn
NC_010263.3	11947	A	C	0.2551	TCT	GCT	S	A	nonsyn
NC_010263.3	12008	T	C	0.2822	SNP in non-protein-coding region
NC_010263.3	12011	C	T	0.2714	SNP in non-protein-coding region
NC_010263.3	12032	C	T	0.2549	AGC	AAC	S	N	nonsyn
NC_010263.3	12063	T	G	0.2527	ATA	CTA	I	L	nonsyn
NC_010263.3	12064	A	C	0.2478	GCT	GCG	A	A	syn
NC_010263.3	12065	G	C	0.2485	GCT	GGT	A	G	nonsyn
NC_010263.3	12076	C	T	0.2738	ATG	ATA	M	I	nonsyn
NC_010263.3	12083	G	T	0.2834	CCC	CAC	P	H	nonsyn
NC_010263.3	12101	C	G	0.2935	GGT	GCT	G	A	nonsyn
NC_010263.3	12240	C	T	0.1164	GTA	ATA	V	I	nonsyn
NC_010263.3	12243	A	G	0.2857	TGT	CGT	C	R	nonsyn
NC_010263.3	12293	G	A	0.1538	TCA	TTA	S	L	nonsyn
NC_010263.3	12386	A	T	0.1408	SNP in non-protein-coding region
NC_010263.3	12462	C	T	0.2704	SNP in non-protein-coding region
NC_010263.3	12463	A	G	0.2703	SNP in non-protein-coding region
NC_010263.3	12551	G	T	0.2049	SNP in non-protein-coding region
NC_010263.3	12565	T	A	0.2018	SNP in non-protein-coding region
NC_010263.3	12579	T	C	0.1822	SNP in non-protein-coding region
NC_010263.3	12597	A	G	0.1724	SNP in non-protein-coding region
NC_010263.3	12613	G	A	0.1569	SNP in non-protein-coding region
NC_010263.3	12617	T	C	0.8253	SNP in non-protein-coding region
NC_010263.3	12622	T	C	0.1894	SNP in non-protein-coding region
NC_010263.3	12630	A	G	0.1903	SNP in non-protein-coding region
NC_010263.3	12642	A	C	0.2109	SNP in non-protein-coding region
NC_010263.3	12692	A	G	0.2578	SNP in non-protein-coding region
NC_010263.3	12698	C	A	0.2536	SNP in non-protein-coding region
NC_010263.3	12784	C	T	0.2138	SNP in non-protein-coding region
NC_010263.3	12837	C	T	0.2743	CTT	TTT	L	F	nonsyn
NC_010263.3	12873	G	A	0.2634	GTT	ATT	V	I	nonsyn
NC_010263.3	12884	G	A	0.2663	TTG	TTA	L	L	syn
NC_010263.3	12899	A	G	0.2732	TTA	TTG	L	L	syn
NC_010263.3	12970	G	T	0.2575	AGG	ATG	R	M	nonsyn
NC_010263.3	13032	G	A	0.1724	GCA	ACA	A	T	nonsyn
NC_010263.3	13051	T	C	0.1508	GTG	GCG	V	A	nonsyn
NC_010263.3	13101	G	A	0.1172	GAT	AAT	D	N	nonsyn
NC_010263.3	13123	C	T	0.1107	GCG	GTG	A	V	nonsyn
NC_010263.3	13139	C	T	0.1284	GGC	GGT	G	G	syn
NC_010263.3	13151	C	T	0.159	GGC	GGT	G	G	syn
NC_010263.3	13218	C	T	0.2753	CTG	TTG	L	L	syn
NC_010263.3	13261	C	T	0.2923	ACG	ATG	T	M	nonsyn
NC_010263.3	13273	C	T	0.2704	CCG	CTG	P	L	nonsyn
NC_010263.3	13314	A	G	0.217	ATT	GTT	I	V	nonsyn
NC_010263.3	13341	C	T	0.2581	CAG	TAG	Q	STOP	nonsyn
NC_010263.3	13405	C	T	0.2914	CCG	CTG	P	L	nonsyn
NC_010263.3	13418	T	C	0.2769	AAT	AAC	N	N	syn
NC_010263.3	13420	G	T	0.2654	GGT	GTT	G	V	nonsyn
NC_010263.3	13599	A	G	0.2941	AAG	GAG	K	E	nonsyn
NC_010263.3	13612	C	T	0.2886	GCA	GTA	A	V	nonsyn
NC_010263.3	13640	A	G	0.3083	GTA	GTG	V	V	syn
NC_010263.3	13650	A	G	0.2882	ATT	GTT	I	V	nonsyn
NC_010263.3	13787	G	A	0.229	ACG	ACA	T	T	syn
NC_010263.3	13896	C	A	0.2974	CCT	CAT	P	H	nonsyn
NC_010263.3	13966	T	C	0.3516	TTT	TTC	F	F	syn
NC_010263.3	14008	A	C	0.3552	CTA	CTC	L	L	syn
NC_010263.3	14079	C	T	0.3198	CCG	CTG	P	L	nonsyn
NC_010263.3	14111	A	G	0.266	ACA	GCA	T	A	nonsyn
NC_010263.3	14159	G	A	0.1624	GTA	ATA	V	I	nonsyn
NC_010263.3	14970	G	T	0.1377	GTT	TTT	V	F	nonsyn
NC_010263.3	15181	C	T	0.1615	CCG	CCA	P	P	syn
NC_010263.3	15343	G	A	0.3526	AAC	AAT	N	N	syn
NC_010263.3	15352	A	C	0.324	CCT	CCG	P	P	syn
NC_010263.3	15501	T	C	0.2714	AAG	GAG	K	E	nonsyn
NC_010263.3	15577	C	T	0.2819	GGT	GAT	G	D	nonsyn
NC_010263.3	15649	A	G	0.9948	TTA	TCA	L	S	nonsyn
NC_010263.3	15666	T	G	0.2979	TTA	TTC	L	F	nonsyn
NC_010263.3	15834	T	C	0.2862	GAA	GAG	E	E	syn
NC_010263.3	15903	G	T	0.298	GAC	GAA	D	E	nonsyn
NC_010263.3	15921	T	A	0.2947	AAA	AAT	K	N	nonsyn
NC_010263.3	15926	C	T	0.2766	GAA	AAA	E	K	nonsyn
NC_010263.3	15937	T	C	0.2955	CAA	CGA	Q	R	nonsyn
NC_010263.3	15950	T	G	0.294	AAG	CAG	K	Q	nonsyn
NC_010263.3	16052	G	A	0.2861	CAT	TAT	H	Y	nonsyn
NC_010263.3	16113	A	G	0.295	TCT	TCC	S	S	syn
NC_010263.3	16214	G	T	0.2475	CTT	ATT	L	I	nonsyn
NC_010263.3	16230	G	A	0.2402	GGC	GGT	G	G	syn
NC_010263.3	16321	T	C	0.1644	GAG	GGG	E	G	nonsyn
NC_010263.3	16330	G	A	0.1864	ACC	ATC	T	I	nonsyn
NC_010263.3	16331	T	C	0.2201	ACC	GCC	T	A	nonsyn
NC_010263.3	16335	C	T	0.1895	AAG	AAA	K	K	syn
NC_010263.3	16340	A	G	0.1987	TGC	CGC	C	R	nonsyn
NC_010263.3	16379	A	G	0.2123	TGC	CGC	C	R	nonsyn
NC_010263.3	16389	C	T	0.2138	CTG	CTA	L	L	syn
NC_010263.3	16432	T	C	0.2116	GAA	GGA	E	G	nonsyn
NC_010263.3	16442	G	A	0.2158	CAT	TAT	H	Y	nonsyn
NC_010263.3	16445	G	A	0.2192	CGT	TGT	R	C	nonsyn
NC_010263.3	16452	C	T	0.2365	AAG	AAA	K	K	syn
NC_010263.3	16453	T	G	0.2298	AAG	ACG	K	T	nonsyn
NC_010263.3	16473	G	T	0.2137	GCG	GAG	A	E	nonsyn
NC_010263.3	16478	C	T	0.2035	TTG	TTA	L	L	syn
NC_010263.3	16543	C	T	0.1961	GCA	ACA	A	T	nonsyn
NC_010263.3	16552	T	C	0.1927	AAG	GAG	K	E	nonsyn
NC_010263.3	16589	A	G	0.2911	AAT	AAC	N	N	syn
NC_010263.3	16631	A	G	0.3582	ATT	ATC	I	I	syn
NC_010263.3	16673	T	G	0.3424	AGA	AGC	R	S	nonsyn
NC_010263.3	16791	G	A	0.2795	TCA	TTA	S	L	nonsyn
NC_010263.3	16817	T	C	0.3142	TTA	TTG	L	L	syn
NC_010263.3	16823	T	A	0.3136	TTA	TTT	L	F	nonsyn
NC_010263.3	16862	A	C	0.3628	GTT	GTG	V	V	syn
NC_010263.3	17073	C	T	0.253	AGC	AAC	S	N	nonsyn
NC_010263.3	17493	C	T	0.1776	CGC	CAC	R	H	nonsyn
NC_010263.3	17494	G	A	0.1763	CGC	TGC	R	C	nonsyn
NC_010263.3	17635	T	C	0.1446	ACT	GCT	T	A	nonsyn
NC_010263.3	17711	A	G	0.2303	CTT	CTC	L	L	syn
NC_010263.3	18154	A	T	0.1021	SNP in non-protein-coding region
NC_010263.3	18158	T	A	0.1269	SNP in non-protein-coding region
NC_010263.3	18172	C	T	0.1198	SNP in non-protein-coding region
NC_010263.3	18177	C	T	0.1217	SNP in non-protein-coding region
NC_010263.3	18254	C	T	0.2405	SNP in non-protein-coding region
NC_010263.3	18497	A	G	0.1791	SNP in non-protein-coding region
NC_010263.3	18514	G	T	0.2114	SNP in non-protein-coding region
NC_010263.3	18573	T	C	0.2789	TAG	TGG	STOP	W	nonsyn
NC_010263.3	18584	C	T	0.2837	CCG	CCA	P	P	syn
NC_010263.3	18588	A	G	0.2769	TTA	TCA	L	S	nonsyn
NC_010263.3	18650	G	A	0.3201	ATC	ATT	I	I	syn
NC_010263.3	18655	A	C	0.297	TAT	GAT	Y	D	nonsyn
NC_010263.3	18685	G	T	0.3149	CTG	ATG	L	M	nonsyn
NC_010263.3	18700	G	T	0.3086	CTT	ATT	L	I	nonsyn
NC_010263.3	18701	A	T	0.2913	CCT	CCA	P	P	syn
NC_010263.3	18745	T	C	0.2943	ACT	GCT	T	A	nonsyn
NC_010263.3	18819	C	T	0.226	AGC	AAC	S	N	nonsyn
NC_010263.3	18840	G	A	0.2432	ACA	ATA	T	I	nonsyn
NC_010263.3	18847	A	G	0.2341	TTT	CTT	F	L	nonsyn
NC_010263.3	18910	C	T	0.2561	GAA	AAA	E	K	nonsyn
NC_010263.3	18918	A	G	0.2739	GTC	GCC	V	A	nonsyn
NC_010263.3	19020	T	C	0.2184	AAT	AGT	N	S	nonsyn
NC_010263.3	19021	T	G	0.2214	AAT	CAT	N	H	nonsyn
NC_010263.3	19038	C	T	0.2152	CGC	CAC	R	H	nonsyn
NC_010263.3	19042	C	T	0.2177	GGA	AGA	G	R	nonsyn
NC_010263.3	19129	C	T	0.2525	GGT	AGT	G	S	nonsyn
NC_010263.3	19136	T	G	0.2638	GGA	GGC	G	G	syn
NC_010263.3	19241	A	G	0.3177	GTT	GTC	V	V	syn
NC_010263.3	19256	T	C	0.3024	TTA	TTG	L	L	syn
NC_010263.3	19290	T	C	0.2205	AAC	AGC	N	S	nonsyn
NC_010263.3	19331	T	C	0.1776	SNP in non-protein-coding region
NC_010263.3	19336	T	C	0.1896	SNP in non-protein-coding region
NC_010263.3	19464	A	G	0.3143	SNP in non-protein-coding region
NC_010263.3	19493	T	G	0.3278	SNP in non-protein-coding region
NC_010263.3	19510	G	A	0.3295	SNP in non-protein-coding region
NC_010263.3	19523	C	T	0.4056	SNP in non-protein-coding region
NC_010263.3	19546	T	C	0.4363	SNP in non-protein-coding region
NC_010263.3	19563	T	C	0.4848	SNP in non-protein-coding region
NC_010263.3	19667	G	A	0.1909	SNP in non-protein-coding region
NC_010263.3	19762	T	C	0.1971	SNP in non-protein-coding region
NC_010263.3	19766	T	C	0.2114	SNP in non-protein-coding region
NC_010263.3	19773	C	T	0.201	SNP in non-protein-coding region
NC_010263.3	19809	T	C	0.2635	SNP in non-protein-coding region
NC_010263.3	19811	C	T	0.7004	SNP in non-protein-coding region
NC_010263.3	19817	G	A	0.2648	SNP in non-protein-coding region
NC_010263.3	19822	T	C	0.2607	SNP in non-protein-coding region
NC_010263.3	19852	G	A	0.248	SNP in non-protein-coding region
NC_010263.3	19894	C	A	0.1851	SNP in non-protein-coding region
NC_010263.3	19899	G	A	0.1805	SNP in non-protein-coding region
NC_010263.3	19902	A	G	0.1964	SNP in non-protein-coding region
NC_010263.3	19903	C	T	0.1776	SNP in non-protein-coding region
NC_010263.3	19922	T	C	0.1795	SNP in non-protein-coding region
NC_010263.3	19981	T	C	0.184	SNP in non-protein-coding region
NC_010263.3	20006	C	T	0.1773	SNP in non-protein-coding region
NC_010263.3	20008	C	T	0.2	SNP in non-protein-coding region
NC_010263.3	20012	G	A	0.1926	SNP in non-protein-coding region
NC_010263.3	20016	C	T	0.2035	SNP in non-protein-coding region
NC_010263.3	20112	C	T	0.1261	SNP in non-protein-coding region
NC_010263.3	20113	A	T	0.1238	SNP in non-protein-coding region
NC_010263.3	20114	A	T	0.1171	SNP in non-protein-coding region
NC_010263.3	20144	A	C	0.2083	SNP in non-protein-coding region
NC_010263.3	20154	C	T	0.1095	SNP in non-protein-coding region
NC_010263.3	20157	G	A	0.1018	SNP in non-protein-coding region
NC_010263.3	20244	C	T	0.1916	CTG	TTG	L	L	syn
NC_010263.3	20259	G	T	0.2026	GCA	TCA	A	S	nonsyn
NC_010263.3	20318	C	A	0.2586	ATC	ATA	I	I	syn
NC_010263.3	20321	T	C	0.2569	GAT	GAC	D	D	syn
NC_010263.3	20343	C	A	0.2739	CAC	AAC	H	N	nonsyn
NC_010263.3	20345	C	T	0.3044	CAC	CAT	H	H	syn
NC_010263.3	20346	G	T	0.3069	GTG	TTG	V	L	nonsyn
NC_010263.3	20351	A	G	0.3009	TCA	TCG	S	S	syn
NC_010263.3	20360	A	T	0.3023	AAA	AAT	K	N	nonsyn
NC_010263.3	20364	C	A	0.3045	CAC	AAC	H	N	nonsyn
NC_010263.3	20420	A	G	0.2861	CCA	CCG	P	P	syn
NC_010263.3	20508	A	G	0.3199	ATA	GTA	I	V	nonsyn
NC_010263.3	20599	C	T	0.2091	GCA	GTA	A	V	nonsyn
NC_010263.3	20605	T	C	0.2122	ATT	ACT	I	T	nonsyn
NC_010263.3	20616	A	G	0.2121	AAA	GAA	K	E	nonsyn
NC_010263.3	20638	C	T	0.2403	ACT	ATT	T	I	nonsyn
NC_010263.3	20646	T	C	0.2424	TCG	CCG	S	P	nonsyn
NC_010263.3	20688	G	A	0.2372	GCG	ACG	A	T	nonsyn
NC_010263.3	20727	A	G	0.2466	ATC	GTC	I	V	nonsyn
NC_010263.3	20812	T	C	0.3586	GTG	GCG	V	A	nonsyn
NC_010263.3	20820	T	C	0.3431	TAT	CAT	Y	H	nonsyn
NC_010263.3	20872	C	T	0.2744	CCA	CTA	P	L	nonsyn
NC_010263.3	20900	A	C	0.2148	CGA	CGC	R	R	syn
NC_010263.3	20917	G	A	0.2093	AGT	AAT	S	N	nonsyn
NC_010263.3	20937	G	A	0.1757	GCA	ACA	A	T	nonsyn
NC_010263.3	20964	T	C	0.1933	TCA	CCA	S	P	nonsyn
NC_010263.3	20982	C	T	0.2019	CCA	TCA	P	S	nonsyn
NC_010263.3	20984	A	G	0.209	CCA	CCG	P	P	syn
NC_010263.3	21012	G	A	0.2421	GGC	AGC	G	S	nonsyn
NC_010263.3	21028	T	C	0.2537	GTA	GCA	V	A	nonsyn
NC_010263.3	21056	C	A	0.3205	CGC	CGA	R	R	syn
NC_010263.3	21108	G	A	0.2717	GAT	AAT	D	N	nonsyn
NC_010263.3	21118	G	A	0.2503	GGT	GAT	G	D	nonsyn
NC_010263.3	21121	A	C	0.2582	AAA	ACA	K	T	nonsyn
NC_010263.3	21126	G	A	0.2558	GAT	AAT	D	N	nonsyn
NC_010263.3	21130	A	C	0.2433	AAA	ACA	K	T	nonsyn
NC_010263.3	21132	G	A	0.2302	GAA	AAA	E	K	nonsyn
NC_010263.3	21136	G	C	0.2226	CGA	CCA	R	P	nonsyn
NC_010263.3	21154	G	C	0.1993	AGG	ACG	R	T	nonsyn
NC_010263.3	21168	A	G	0.1954	ACA	GCA	T	A	nonsyn
NC_010263.3	21181	C	T	0.179	ACA	ATA	T	I	nonsyn
NC_010263.3	21187	T	C	0.1919	GTA	GCA	V	A	nonsyn
NC_010263.3	21199	G	A	0.1944	AGA	AAA	R	K	nonsyn
NC_010263.3	21207	G	A	0.189	GAG	AAG	E	K	nonsyn
NC_010263.3	21219	A	C	0.2103	AAA	CAA	K	Q	nonsyn
NC_010263.3	21228	A	G	0.2188	ATA	GTA	I	V	nonsyn
NC_010263.3	21234	A	G	0.2458	AAA	GAA	K	E	nonsyn
NC_010263.3	21243	G	A	0.2547	GAT	AAT	D	N	nonsyn
NC_010263.3	21342	G	A	0.2698	GTT	ATT	V	I	nonsyn
NC_010263.3	21351	A	G	0.2582	AAA	GAA	K	E	nonsyn
NC_010263.3	21389	T	C	0.1687	ACT	ACC	T	T	syn
NC_010263.3	21390	G	C	0.152	GAA	CAA	E	Q	nonsyn
NC_010263.3	21567	G	A	0.1841	GTA	ATA	V	I	nonsyn
NC_010263.3	21579	T	G	0.2066	TCA	GCA	S	A	nonsyn
NC_010263.3	21610	C	T	0.1984	GCA	GTA	A	V	nonsyn
NC_010263.3	21611	A	G	0.1995	GCA	GCG	A	A	syn
NC_010263.3	21615	G	A	0.2077	GAA	AAA	E	K	nonsyn
NC_010263.3	21632	T	G	0.1749	ACT	ACG	T	T	syn
NC_010263.3	21642	G	A	0.1598	GCC	ACC	A	T	nonsyn
NC_010263.3	21666	G	T	0.1496	GAT	TAT	D	Y	nonsyn
NC_010263.3	21684	A	G	0.1416	AAG	GAG	K	E	nonsyn
NC_010263.3	21694	A	C	0.131	GAA	GCA	E	A	nonsyn
NC_010263.3	21718	T	C	0.1579	GTT	GCT	V	A	nonsyn
NC_010263.3	21741	C	T	0.1978	CCT	TCT	P	S	nonsyn
NC_010263.3	21752	G	T	0.2437	AAG	AAT	K	N	nonsyn
NC_010263.3	21756	T	C	0.253	TCG	CCG	S	P	nonsyn
NC_010263.3	21776	T	C	0.2616	ACT	ACC	T	T	syn
NC_010263.3	21845	G	A	0.1678	GTG	GTA	V	V	syn
NC_010263.3	21935	T	C	0.1597	TAT	TAC	Y	Y	syn
NC_010263.3	21946	T	C	0.2096	GTT	GCT	V	A	nonsyn
NC_010263.3	21974	A	C	0.2422	AGA	AGC	R	S	nonsyn
NC_010263.3	22011	A	G	0.2395	AGT	GGT	S	G	nonsyn
NC_010263.3	22030	C	T	0.2188	GCA	GTA	A	V	nonsyn
NC_010263.3	22031	A	G	0.2205	GCA	GCG	A	A	syn
NC_010263.3	22049	T	A	0.1891	TTT	TTA	F	L	nonsyn
NC_010263.3	22066	G	A	0.1718	AGT	AAT	S	N	nonsyn
NC_010263.3	22078	A	G	0.1423	GAT	GGT	D	G	nonsyn
NC_010263.3	22098	G	A	0.1531	GGT	AGT	G	S	nonsyn
NC_010263.3	22125	G	T	0.1605	GAG	TAG	E	STOP	nonsyn
NC_010263.3	22126	A	T	0.1448	GAG	GTG	E	V	nonsyn
NC_010263.3	22139	A	C	0.137	GAA	GAC	E	D	nonsyn
NC_010263.3	22140	A	G	0.1403	ATT	GTT	I	V	nonsyn
NC_010263.3	22155	A	G	0.1565	ATT	GTT	I	V	nonsyn
NC_010263.3	22160	A	G	0.1599	CCA	CCG	P	P	syn
NC_010263.3	22195	C	T	0.1821	TCT	TTT	S	F	nonsyn
NC_010263.3	22223	T	G	0.1506	AAT	AAG	N	K	nonsyn
NC_010263.3	22236	A	G	0.1256	AGT	GGT	S	G	nonsyn
NC_010263.3	22237	G	C	0.1172	AGT	ACT	S	T	nonsyn
NC_010263.3	22245	G	A	0.1137	GTA	ATA	V	I	nonsyn
NC_010263.3	22578	C	T	0.1346	CTG	TTG	L	L	syn
NC_010263.3	22596	C	T	0.13	CGT	TGT	R	C	nonsyn
NC_010263.3	22601	A	C	0.1198	ACA	ACC	T	T	syn
NC_010263.3	22620	G	A	0.101	GAT	AAT	D	N	nonsyn
NC_010263.3	22684	T	C	0.2	TTA	TCA	L	S	nonsyn
NC_010263.3	22687	T	G	0.1833	GTT	GGT	V	G	nonsyn
NC_010263.3	22741	A	G	0.2395	GAG	GGG	E	G	nonsyn
NC_010263.3	22754	C	A	0.3028	CAC	CAA	H	Q	nonsyn
NC_010263.3	22761	T	G	0.2966	TAT	GAT	Y	D	nonsyn
NC_010263.3	22764	T	G	0.2747	TCA	GCA	S	A	nonsyn
NC_010263.3	22780	G	A	0.3012	AGG	AAG	R	K	nonsyn
NC_010263.3	22785	A	G	0.2709	AGA	GGA	R	G	nonsyn
NC_010263.3	22788	A	G	0.9905	AAT	GAT	N	D	nonsyn
NC_010263.3	22827	G	A	0.2474	GGA	AGA	G	R	nonsyn
NC_010263.3	22829	A	G	0.2366	GGA	GGG	G	G	syn
NC_010263.3	22831	A	G	0.2411	GAA	GGA	E	G	nonsyn
NC_010263.3	22974	C	A	0.3127	CGA	AGA	R	R	syn
NC_010263.3	22975	G	A	0.314	CGA	CAA	R	Q	nonsyn
NC_010263.3	22987	G	A	0.3025	AGT	AAT	S	N	nonsyn
NC_010263.3	23020	G	A	0.2647	CGA	CAA	R	Q	nonsyn
NC_010263.3	23087	T	A	0.2841	GCT	GCA	A	A	syn
NC_010263.3	23148	G	A	0.2725	GAT	AAT	D	N	nonsyn
NC_010263.3	23157	G	A	0.2618	GAA	AAA	E	K	nonsyn
NC_010263.3	23167	T	C	0.2408	GTA	GCA	V	A	nonsyn
NC_010263.3	23172	A	G	0.2448	ATT	GTT	I	V	nonsyn
NC_010263.3	23190	G	T	0.2358	GGG	TGG	G	W	nonsyn
NC_010263.3	23201	T	C	0.1931	AGT	AGC	S	S	syn
NC_010263.3	23210	G	A	0.1522	ATG	ATA	M	I	nonsyn
NC_010263.3	23433	G	T	0.1963	GAT	TAT	D	Y	nonsyn
NC_010263.3	23487	A	G	0.2037	ATA	GTA	I	V	nonsyn
NC_010263.3	23497	C	A	0.2482	ACG	AAG	T	K	nonsyn
NC_010263.3	23543	C	T	0.321	GCC	GCT	A	A	syn
NC_010263.3	23552	T	C	0.3215	GAT	GAC	D	D	syn
NC_010263.3	23564	G	T	0.3439	GAG	GAT	E	D	nonsyn
NC_010263.3	23570	A	G	0.3083	TTA	TTG	L	L	syn
NC_010263.3	23592	G	A	0.3316	GAA	AAA	E	K	nonsyn
NC_010263.3	23688	A	G	0.2417	ATG	GTG	M	V	nonsyn
NC_010263.3	23690	G	A	0.2319	ATG	ATA	M	I	nonsyn
NC_010263.3	23698	T	G	0.2184	CTA	CGA	L	R	nonsyn
NC_010263.3	23710	T	C	0.1935	TTA	TCA	L	S	nonsyn
NC_010263.3	23731	C	A	0.1543	GCA	GAA	A	E	nonsyn
NC_010263.3	23749	G	A	0.125	GGA	GAA	G	E	nonsyn
NC_010263.3	23755	A	C	0.1214	GAA	GCA	E	A	nonsyn
NC_010263.3	23772	A	G	0.1127	AAG	GAG	K	E	nonsyn
NC_010263.3	23776	C	A	0.1092	TCT	TAT	S	Y	nonsyn
NC_010263.3	23815	A	G	0.1664	GAT	GGT	D	G	nonsyn
NC_010263.3	23829	G	T	0.201	GTA	TTA	V	L	nonsyn
NC_010263.3	23839	G	A	0.1902	GGT	GAT	G	D	nonsyn
NC_010263.3	23901	C	A	0.1113	CAA	AAA	Q	K	nonsyn
NC_010263.3	24042	A	G	0.12	AGC	GGC	S	G	nonsyn
NC_010263.3	24056	C	A	0.1601	TTC	TTA	F	L	nonsyn
NC_010263.3	24090	G	A	0.2175	GCT	ACT	A	T	nonsyn
NC_010263.3	24109	A	C	0.2264	AAT	ACT	N	T	nonsyn
NC_010263.3	24120	A	G	0.2721	AAT	GAT	N	D	nonsyn
NC_010263.3	24171	G	A	1	GAA	AAA	E	K	nonsyn
NC_010263.3	24186	T	C	0.379	TCT	CCT	S	P	nonsyn
NC_010263.3	24295	T	C	0.2198	GTA	GCA	V	A	nonsyn
NC_010263.3	24303	T	G	0.204	TCA	GCA	S	A	nonsyn
NC_010263.3	24307	A	G	0.1964	CAA	CGA	Q	R	nonsyn
NC_010263.3	24357	A	G	0.1526	ACA	GCA	T	A	nonsyn
NC_010263.3	24381	C	T	0.1661	CTA	TTA	L	L	syn
NC_010263.3	24389	A	C	0.1658	GAA	GAC	E	D	nonsyn
NC_010263.3	24594	A	T	0.2184	AGT	TGT	S	C	nonsyn
NC_010263.3	24680	A	G	0.2317	GGA	GGG	G	G	syn
NC_010263.3	24681	T	G	0.237	TTT	GTT	F	V	nonsyn
NC_010263.3	24707	A	G	0.2539	GGA	GGG	G	G	syn
NC_010263.3	24708	C	A	0.2714	CAA	AAA	Q	K	nonsyn
NC_010263.3	24757	A	C	0.2384	AAG	ACG	K	T	nonsyn
NC_010263.3	24760	T	C	0.2423	GTT	GCT	V	A	nonsyn
NC_010263.3	24799	T	C	0.2166	ATG	ACG	M	T	nonsyn
NC_010263.3	24835	C	T	0.1872	GCG	GTG	A	V	nonsyn
NC_010263.3	24911	G	A	0.1664	GTG	GTA	V	V	syn
NC_010263.3	24998	G	C	0.2196	GAG	GAC	E	D	nonsyn
NC_010263.3	25276	A	G	0.3017	AAA	AGA	K	R	nonsyn
NC_010263.3	25347	G	A	0.3276	GGC	AGC	G	S	nonsyn
NC_010263.3	25356	G	A	0.3217	GTT	ATT	V	I	nonsyn
NC_010263.3	25400	T	C	0.3311	GAT	GAC	D	D	syn
NC_010263.3	25410	A	C	0.3293	AAT	CAT	N	H	nonsyn
NC_010263.3	25422	G	A	0.3379	GTT	ATT	V	I	nonsyn
NC_010263.3	25484	T	C	0.3519	GGT	GGC	G	G	syn
NC_010263.3	25497	G	C	0.3511	GTA	CTA	V	L	nonsyn
NC_010263.3	25614	A	G	0.3093	AAT	GAT	N	D	nonsyn
NC_010263.3	25629	A	G	0.3087	AAT	GAT	N	D	nonsyn
NC_010263.3	25774	A	G	0.2115	AAG	AGG	K	R	nonsyn
NC_010263.3	25819	A	G	0.2564	SNP in non-protein-coding region
NC_010263.3	25838	A	C	0.25	SNP in non-protein-coding region
NC_010263.3	25885	C	T	0.2237	SNP in non-protein-coding region
NC_010263.3	25887	T	G	0.2276	SNP in non-protein-coding region
NC_010263.3	25888	T	C	0.2353	SNP in non-protein-coding region
NC_010263.3	25889	A	C	0.24	SNP in non-protein-coding region
NC_010263.3	25952	A	G	0.1429	SNP in non-protein-coding region
NC_010263.3	25954	G	A	0.125	SNP in non-protein-coding region
NC_010263.3	26028	C	T	0.1214	SNP in non-protein-coding region
NC_010263.3	26032	C	T	0.1309	SNP in non-protein-coding region
NC_010263.3	26047	G	T	0.1685	SNP in non-protein-coding region
NC_010263.3	26066	T	C	0.1287	SNP in non-protein-coding region
NC_010263.3	26067	A	T	0.1591	SNP in non-protein-coding region
NC_010263.3	26083	A	C	0.1852	SNP in non-protein-coding region
NC_010263.3	26087	G	A	0.1463	SNP in non-protein-coding region
NC_010263.3	26220	T	G	0.1628	SNP in non-protein-coding region
NC_010263.3	26309	G	A	0.2444	SNP in non-protein-coding region
NC_010263.3	26313	A	G	0.2385	SNP in non-protein-coding region
NC_010263.3	26323	A	C	0.1633	SNP in non-protein-coding region
NC_010263.3	26324	C	A	0.1943	SNP in non-protein-coding region
NC_010263.3	26446	T	G	0.2268	TTT	TGT	F	C	nonsyn
NC_010263.3	26522	T	C	0.2547	SNP in non-protein-coding region
NC_010263.3	26525	T	C	0.2496	SNP in non-protein-coding region
NC_010263.3	26562	G	A	0.214	SNP in non-protein-coding region
NC_010263.3	26569	T	A	0.2097	SNP in non-protein-coding region
NC_010263.3	26582	A	G	0.1684	SNP in non-protein-coding region
NC_010263.3	26600	A	G	0.1168	SNP in non-protein-coding region
NC_010263.3	26736	A	G	0.2736	SNP in non-protein-coding region
NC_010263.3	26767	T	G	0.2843	SNP in non-protein-coding region
NC_010263.3	26804	C	T	0.2867	SNP in non-protein-coding region
NC_010263.3	26831	T	G	0.2715	SNP in non-protein-coding region
NC_010263.3	26838	C	A	0.2893	SNP in non-protein-coding region
NC_010263.3	26843	G	A	0.2801	SNP in non-protein-coding region
NC_010263.3	26901	G	A	0.2159	SNP in non-protein-coding region
NC_010263.3	26910	T	C	0.2087	SNP in non-protein-coding region
NC_010263.3	26980	T	C	0.3083	SNP in non-protein-coding region
NC_010263.3	27019	T	G	0.2105	SNP in non-protein-coding region
NC_010263.3	27023	A	T	0.1955	SNP in non-protein-coding region
NC_010263.3	27033	C	A	0.1832	SNP in non-protein-coding region
NC_010263.3	27042	C	T	0.2061	SNP in non-protein-coding region
NC_010263.3	27105	T	C	0.1025	TTG	CTG	L	L	syn
NC_010263.3	27115	A	G	0.1047	CAT	CGT	H	R	nonsyn
NC_010263.3	27171	A	G	0.1827	ATT	GTT	I	V	nonsyn
NC_010263.3	27172	T	C	0.1874	ATT	ACT	I	T	nonsyn
NC_010263.3	27240	A	C	0.2915	AAA	CAA	K	Q	nonsyn
NC_010263.3	27268	T	C	0.3333	GTA	GCA	V	A	nonsyn
NC_010263.3	27310	T	C	0.3593	GTT	GCT	V	A	nonsyn
NC_010263.3	27329	C	T	0.3949	TAC	TAT	Y	Y	syn
NC_010263.3	27441	G	T	0.2917	GAG	TAG	E	STOP	nonsyn
NC_010263.3	27570	G	A	0.3023	GCG	ACG	A	T	nonsyn
NC_010263.3	27746	A	C	0.2646	AAA	AAC	K	N	nonsyn
NC_010263.3	27842	T	G	0.2611	ATT	ATG	I	M	nonsyn
NC_010263.3	27853	G	T	0.2792	GAG	GAT	E	D	nonsyn
NC_010263.3	27859	T	C	0.2834	ATT	ATC	I	I	syn
NC_010263.3	27954	C	A	0.2286	ACA	AAA	T	K	nonsyn
NC_010263.3	28109	G	A	0.2511	SNP in non-protein-coding region
NC_010263.3	28188	G	T	0.3195	ATG	ATT	M	I	nonsyn
NC_010263.3	28268	T	G	0.3779	TTA	TGA	L	STOP	nonsyn
NC_010263.3	28302	A	T	0.3671	CAA	CAT	Q	H	nonsyn
NC_010263.3	28474	C	G	0.2997	SNP in non-protein-coding region
NC_010263.3	28518	T	C	0.3144	SNP in non-protein-coding region
NC_010263.3	28600	T	C	0.1789	SNP in non-protein-coding region
NC_010263.3	28662	A	G	0.1141	SNP in non-protein-coding region
NC_010263.3	28713	T	C	0.1495	GAT	GGT	D	G	nonsyn
NC_010263.3	28717	C	T	0.1509	GAG	AAG	E	K	nonsyn
NC_010263.3	28732	A	C	0.1861	TAT	GAT	Y	D	nonsyn
NC_010263.3	28741	C	T	0.1795	GAT	AAT	D	N	nonsyn
NC_010263.3	28763	G	A	0.2098	AGC	AGT	S	S	syn
NC_010263.3	28972	G	T	0.2909	CTG	ATG	L	M	nonsyn
NC_010263.3	29015	G	A	0.2779	CAC	CAT	H	H	syn
NC_010263.3	29059	G	T	0.294	CAA	AAA	Q	K	nonsyn
NC_010263.3	29143	A	C	0.3052	TTA	GTA	L	V	nonsyn
NC_010263.3	29152	T	C	0.302	ATA	GTA	I	V	nonsyn
NC_010263.3	29240	T	C	0.3131	GAC	GGC	D	G	nonsyn
NC_010263.3	29242	A	G	0.3201	GTT	GTC	V	V	syn
NC_010263.3	29243	A	G	0.3298	GTT	GCT	V	A	nonsyn
NC_010263.3	29244	C	T	0.3041	GTT	ATT	V	I	nonsyn
NC_010263.3	29349	C	A	0.2143	GCT	TCT	A	S	nonsyn
NC_010263.3	29368	C	T	0.2025	CTG	CTA	L	L	syn
NC_010263.3	29423	G	T	0.2043	ACA	AAA	T	K	nonsyn
NC_010263.3	29428	T	C	0.1976	AGA	AGG	R	R	syn
NC_010263.3	29442	C	T	0.2326	GCT	ACT	A	T	nonsyn
NC_010263.3	29515	T	C	0.3279	ACA	ACG	T	T	syn
NC_010263.3	29593	G	T	0.2702	ATC	ATA	I	I	syn
NC_010263.3	29607	C	T	0.3133	GGC	AGC	G	S	nonsyn
NC_010263.3	29614	A	T	0.3076	GTT	GTA	V	V	syn
NC_010263.3	29640	A	G	0.3076	TAT	CAT	Y	H	nonsyn
NC_010263.3	29874	G	A	0.2127	CTT	TTT	L	F	nonsyn
NC_010263.3	29905	G	A	0.1588	GAC	GAT	D	D	syn
NC_010263.3	29917	A	C	0.1417	SNP in non-protein-coding region
NC_010263.3	29941	C	T	0.1043	SNP in non-protein-coding region
NC_010263.3	30105	T	C	0.1019	AGT	AGC	S	S	syn
NC_010263.3	30207	C	T	0.2946	GTG	ATG	V	M	nonsyn
NC_010263.3	30213	T	G	0.2934	ATT	CTT	I	L	nonsyn
NC_010263.3	30250	C	A	0.2982	GTG	GTT	V	V	syn
NC_010263.3	30289	T	C	0.2755	GCA	GCG	A	A	syn
NC_010263.3	30394	A	G	0.2267	CAT	CAC	H	H	syn
NC_010263.3	30397	A	C	0.2249	CCT	CCG	P	P	syn
NC_010263.3	30402	G	A	0.2333	CTA	TTA	L	L	syn
NC_010263.3	30454	T	C	0.2562	ATA	ATG	I	M	nonsyn
NC_010263.3	30455	A	G	0.258	ATA	ACA	I	T	nonsyn
NC_010263.3	30490	G	A	0.2174	ATC	ATT	I	I	syn
NC_010263.3	30507	C	T	0.2123	GCT	ACT	A	T	nonsyn
NC_010263.3	30607	A	G	0.2825	AAT	AAC	N	N	syn
NC_010263.3	30685	C	G	0.259	AAG	AAC	K	N	nonsyn
NC_010263.3	30829	A	C	0.3461	ACT	ACG	T	T	syn
NC_010263.3	30862	T	G	0.3863	AAA	CAA	K	Q	nonsyn
NC_010263.3	30937	T	A	0.3711	ATT	TTT	I	F	nonsyn
NC_010263.3	31007	T	C	0.2946	CCA	CCG	P	P	syn
NC_010263.3	31010	A	G	0.3005	AGT	AGC	S	S	syn
NC_010263.3	31048	T	G	0.9952	ACT	CCT	T	P	nonsyn
NC_010263.3	31053	G	T	0.2972	ACA	AAA	T	K	nonsyn
NC_010263.3	31072	T	C	0.2548	ACA	GCA	T	A	nonsyn
NC_010263.3	31176	C	T	0.2222	SNP in non-protein-coding region
NC_010263.3	31269	T	C	0.2316	ATT	GTT	I	V	nonsyn
NC_010263.3	31315	G	A	0.2572	AAC	AAT	N	N	syn
NC_010263.3	31388	G	T	0.2209	GCA	GAA	A	E	nonsyn
NC_010263.3	31432	C	A	0.2246	TCG	TCT	S	S	syn
NC_010263.3	31516	G	A	0.2292	ATC	ATT	I	I	syn
NC_010263.3	31671	T	G	0.3151	AAA	CAA	K	Q	nonsyn
NC_010263.3	31690	T	C	0.3105	CCA	CCG	P	P	syn
NC_010263.3	31744	A	G	0.2736	CTT	CTC	L	L	syn
NC_010263.3	31808	T	G	0.2828	CAA	CCA	Q	P	nonsyn
NC_010263.3	31812	T	C	0.2924	AAA	GAA	K	E	nonsyn
NC_010263.3	31813	G	T	0.2991	CAC	CAA	H	Q	nonsyn
NC_010263.3	31915	T	C	0.7365	AAA	AAG	K	K	syn
NC_010263.3	31919	T	G	0.2501	TAT	TCT	Y	S	nonsyn
NC_010263.3	31969	T	C	0.238	AAA	AAG	K	K	syn
NC_010263.3	32028	T	C	0.2512	ATA	GTA	I	V	nonsyn
NC_010263.3	32030	G	A	0.2587	ACT	ATT	T	I	nonsyn
NC_010263.3	32132	A	C	0.32	SNP in non-protein-coding region
NC_010263.3	32136	A	G	0.3128	SNP in non-protein-coding region
NC_010263.3	32141	T	C	0.2809	SNP in non-protein-coding region
NC_010263.3	32145	G	A	0.2955	SNP in non-protein-coding region
NC_010263.3	32183	A	G	0.2445	SNP in non-protein-coding region
NC_010263.3	32184	C	T	0.2518	SNP in non-protein-coding region
NC_010263.3	32242	T	C	0.2565	TCT	TCC	S	S	syn
NC_010263.3	32257	C	G	0.2532	GGC	GGG	G	G	syn
NC_010263.3	32548	T	C	0.27	GCT	GCC	A	A	syn
NC_010263.3	32739	C	A	0.1997	SNP in non-protein-coding region
NC_010263.3	32758	A	G	0.1755	GTC	GCC	V	A	nonsyn
NC_010263.3	32765	A	C	0.1586	TAC	GAC	Y	D	nonsyn
NC_010263.3	32776	A	G	0.1583	ATT	ACT	I	T	nonsyn
NC_010263.3	32794	G	A	0.1441	ACA	ATA	T	I	nonsyn
NC_010263.3	32811	T	C	0.206	GCA	GCG	A	A	syn
NC_010263.3	32861	G	A	0.2307	CAT	TAT	H	Y	nonsyn
NC_010263.3	32930	G	C	0.2256	SNP in non-protein-coding region
NC_010263.3	32931	A	G	0.2148	SNP in non-protein-coding region
NC_010263.3	32946	T	G	0.2186	SNP in non-protein-coding region
NC_010263.3	33030	G	A	0.2385	GCA	GTA	A	V	nonsyn
NC_010263.3	33259	A	G	0.2694	TAT	CAT	Y	H	nonsyn
NC_010263.3	33308	A	G	0.2814	ACT	ACC	T	T	syn
NC_010263.3	33311	T	G	0.2788	ATA	ATC	I	I	syn
NC_010263.3	33335	T	G	0.2543	ACA	ACC	T	T	syn
NC_010263.3	33485	G	A	0.2782	GCC	GCT	A	A	syn
NC_010263.3	33566	A	G	0.2883	GTT	GTC	V	V	syn
NC_010263.3	33766	C	T	0.2875	GTT	ATT	V	I	nonsyn
NC_010263.3	33767	T	G	0.2828	GCA	GCC	A	A	syn
NC_010263.3	33827	C	T	0.2796	ACG	ACA	T	T	syn
NC_010263.3	33888	A	G	0.2664	ATA	ACA	I	T	nonsyn
NC_010263.3	33923	C	T	0.2674	GTG	GTA	V	V	syn
NC_010263.3	33995	G	A	0.2322	AGC	AGT	S	S	syn
NC_010263.3	34032	T	C	0.2399	AAA	AGA	K	R	nonsyn
NC_010263.3	34052	A	G	0.2474	CAT	CAC	H	H	syn
NC_010263.3	34103	G	T	0.2652	AGC	AGA	S	R	nonsyn
NC_010263.3	34105	T	C	0.2552	AGC	GGC	S	G	nonsyn
NC_010263.3	34182	T	G	0.2542	AAA	ACA	K	T	nonsyn
NC_010263.3	34183	T	C	0.2522	AAA	GAA	K	E	nonsyn
NC_010263.3	34237	T	C	0.2259	ATT	GTT	I	V	nonsyn
NC_010263.3	34372	G	A	0.2306	CTA	TTA	L	L	syn
NC_010263.3	34421	G	A	0.2369	ATC	ATT	I	I	syn
NC_010263.3	34578	G	T	0.2667	ACA	AAA	T	K	nonsyn
NC_010263.3	34605	C	T	0.2217	SNP in non-protein-coding region
NC_010263.3	34617	T	G	0.2347	SNP in non-protein-coding region
NC_010263.3	34830	T	G	0.2372	SNP in non-protein-coding region
NC_010263.3	34851	T	C	0.1954	SNP in non-protein-coding region
NC_010263.3	34866	T	C	0.1318	SNP in non-protein-coding region
NC_010263.3	34885	C	T	0.1125	SNP in non-protein-coding region
NC_010263.3	34895	G	A	0.2705	SNP in non-protein-coding region
NC_010263.3	34920	G	A	0.1226	SNP in non-protein-coding region
NC_010263.3	34923	A	G	0.1009	SNP in non-protein-coding region
NC_010263.3	34928	G	A	0.6918	SNP in non-protein-coding region
NC_010263.3	34985	C	T	0.2594	SNP in non-protein-coding region
NC_010263.3	34995	G	A	0.1388	SNP in non-protein-coding region
NC_010263.3	35005	A	C	0.1145	SNP in non-protein-coding region
NC_010263.3	35036	T	G	0.1739	AAT	ACT	N	T	nonsyn
NC_010263.3	35059	T	G	0.2184	CTA	CTC	L	L	syn
NC_010263.3	35096	C	T	0.2546	GGC	GAC	G	D	nonsyn
NC_010263.3	35101	C	A	0.2364	TTG	TTT	L	F	nonsyn
NC_010263.3	35344	T	G	0.2598	AAA	AAC	K	N	nonsyn
NC_010263.3	35367	C	T	0.2672	GAA	AAA	E	K	nonsyn
NC_010263.3	35370	C	T	0.2574	GCA	ACA	A	T	nonsyn
NC_010263.3	35397	T	C	0.2605	AAA	GAA	K	E	nonsyn
NC_010263.3	35467	A	G	0.2556	GAT	GAC	D	D	syn
NC_010263.3	35632	C	A	0.14	GTG	GTT	V	V	syn
NC_010263.3	35643	C	T	0.1389	GCA	ACA	A	T	nonsyn
NC_010263.3	35655	C	T	0.1351	GAT	AAT	D	N	nonsyn
NC_010263.3	35696	T	C	0.167	AAT	AGT	N	S	nonsyn
NC_010263.3	35703	C	T	0.192	GGT	AGT	G	S	nonsyn
NC_010263.3	35728	T	C	0.2247	CCA	CCG	P	P	syn
NC_010263.3	35907	C	T	0.31	GTA	ATA	V	I	nonsyn
NC_010263.3	35910	T	C	0.3059	AAT	GAT	N	D	nonsyn
NC_010263.3	36058	T	C	0.301	GAA	GAG	E	E	syn
NC_010263.3	36101	A	G	0.2731	SNP in non-protein-coding region
NC_010263.3	36167	C	T	0.7528	GCA	ACA	A	T	nonsyn
NC_010263.3	36184	G	T	0.2159	ACA	AAA	T	K	nonsyn
NC_010263.3	36236	G	A	0.1622	CAT	TAT	H	Y	nonsyn
NC_010263.3	36270	C	T	0.1471	CAG	CAA	Q	Q	syn
NC_010263.3	36292	T	A	0.1795	AAT	ATT	N	I	nonsyn
NC_010263.3	36312	T	C	0.1773	GGA	GGG	G	G	syn
NC_010263.3	36329	C	T	0.2062	GAC	AAC	D	N	nonsyn
NC_010263.3	36367	A	G	0.2555	GTA	GCA	V	A	nonsyn
NC_010263.3	36383	C	A	0.2729	GCT	TCT	A	S	nonsyn
NC_010263.3	36392	C	T	0.2537	GAA	AAA	E	K	nonsyn
NC_010263.3	36395	T	C	0.2471	AAG	GAG	K	E	nonsyn
NC_010263.3	36410	T	C	0.2372	ATT	GTT	I	V	nonsyn
NC_010263.3	36455	T	A	0.2977	SNP in non-protein-coding region
NC_010263.3	36461	C	T	0.2753	SNP in non-protein-coding region
NC_010263.3	36483	T	C	0.3121	SNP in non-protein-coding region
NC_010263.3	36568	C	T	0.311	SNP in non-protein-coding region
NC_010263.3	36609	C	A	0.2685	SNP in non-protein-coding region
NC_010263.3	36638	T	C	0.2279	SNP in non-protein-coding region
NC_010263.3	36677	G	T	0.1735	SNP in non-protein-coding region
NC_010263.3	36704	G	A	0.1381	SNP in non-protein-coding region
NC_010263.3	36907	G	A	0.2326	CAA	TAA	Q	STOP	nonsyn
NC_010263.3	36908	T	C	0.2329	GAA	GAG	E	E	syn
NC_010263.3	36923	T	C	0.2045	GCA	GCG	A	A	syn
NC_010263.3	36934	T	C	0.1788	ACA	GCA	T	A	nonsyn
NC_010263.3	36940	C	T	0.1578	GGA	AGA	G	R	nonsyn
NC_010263.3	36956	T	C	0.146	AAA	AAG	K	K	syn
NC_010263.3	36998	G	A	0.1388	TCC	TCT	S	S	syn
NC_010263.3	37286	T	C	0.131	SNP in non-protein-coding region
NC_010263.3	37290	T	G	0.1411	SNP in non-protein-coding region
NC_010263.3	37360	A	G	0.1879	SNP in non-protein-coding region
NC_010263.3	37379	A	G	0.1611	SNP in non-protein-coding region
NC_010263.3	37401	G	A	0.1302	SNP in non-protein-coding region
NC_010263.3	37518	G	A	0.1897	CCT	TCT	P	S	nonsyn
NC_010263.3	37523	A	G	0.1822	CTT	CCT	L	P	nonsyn
NC_010263.3	37524	G	A	0.1836	CTT	TTT	L	F	nonsyn
NC_010263.3	37547	C	T	0.1998	GGA	GAA	G	E	nonsyn
NC_010263.3	37571	C	T	0.2204	AGA	AAA	R	K	nonsyn
NC_010263.3	37647	A	G	0.2423	TGT	CGT	C	R	nonsyn
NC_010263.3	37687	G	A	0.2233	TGC	TGT	C	C	syn
NC_010263.3	37693	A	G	0.2267	ATT	ATC	I	I	syn
NC_010263.3	37714	A	T	0.1271	TCT	TCA	S	S	syn
NC_010263.3	37717	T	G	0.1229	TAA	TAC	STOP	Y	nonsyn
NC_010263.3	37718	T	G	0.1298	TAA	TCA	STOP	S	nonsyn
NC_010263.3	37723	T	A	0.108	TAA	TAT	STOP	Y	nonsyn
NC_010263.3	37724	T	A	0.1467	TAA	TTA	STOP	L	nonsyn
NC_010263.3	38027	C	G	0.1209	AGG	ACG	R	T	nonsyn
NC_010263.3	38039	G	A	0.1359	TCA	TTA	S	L	nonsyn
NC_010263.3	38063	C	T	0.1667	AGA	AAA	R	K	nonsyn
NC_010263.3	38167	T	C	0.2284	CAA	CAG	Q	Q	syn
NC_010263.3	38244	A	G	0.2457	TTT	CTT	F	L	nonsyn
NC_010263.3	38260	G	A	0.2635	GTC	GTT	V	V	syn
NC_010263.3	38291	G	A	0.2682	ACT	ATT	T	I	nonsyn
NC_010263.3	38312	G	A	0.2572	GCT	GTT	A	V	nonsyn
NC_010263.3	38495	A	C	0.166	TTT	TGT	F	C	nonsyn
NC_010263.3	38500	T	C	0.1664	TAA	TAG	STOP	STOP	syn
NC_010263.3	38570	G	T	0.2601	SNP in non-protein-coding region
NC_010263.3	38612	T	G	0.2197	SNP in non-protein-coding region
NC_010263.3	38684	G	A	0.2387	GCA	GTA	A	V	nonsyn
NC_010263.3	38751	T	C	0.2814	SNP in non-protein-coding region
NC_010263.3	38804	G	A	0.2243	SNP in non-protein-coding region
NC_010263.3	38831	T	G	0.2401	SNP in non-protein-coding region
NC_010263.3	38835	A	G	0.2399	SNP in non-protein-coding region
NC_010263.3	38837	G	A	0.2536	SNP in non-protein-coding region
NC_010263.3	38897	C	A	0.2896	SNP in non-protein-coding region
NC_010263.3	38915	A	C	0.2824	SNP in non-protein-coding region
NC_010263.3	38977	G	T	0.3214	SNP in non-protein-coding region
NC_010263.3	38992	A	G	0.2846	SNP in non-protein-coding region
NC_010263.3	39030	A	G	0.305	GTC	GCC	V	A	nonsyn
NC_010263.3	39080	T	G	0.2488	GAA	GAC	E	D	nonsyn
NC_010263.3	39095	A	G	0.2603	GGT	GGC	G	G	syn
NC_010263.3	39109	T	G	0.2552	AAA	CAA	K	Q	nonsyn
NC_010263.3	39129	T	C	0.2575	AAA	AGA	K	R	nonsyn
NC_010263.3	39191	A	G	0.2731	TTT	TTC	F	F	syn
NC_010263.3	39246	C	T	0.3089	AGA	AAA	R	K	nonsyn
NC_010263.3	39289	T	C	0.2875	ACA	GCA	T	A	nonsyn
NC_010263.3	39423	C	T	0.2709	CGT	CAT	R	H	nonsyn
NC_010263.3	39487	A	C	0.2975	TCT	GCT	S	A	nonsyn
NC_010263.3	39577	C	T	0.269	GAT	AAT	D	N	nonsyn
NC_010263.3	39634	C	T	0.2148	GAA	AAA	E	K	nonsyn
NC_010263.3	39685	C	T	0.2041	SNP in non-protein-coding region
NC_010263.3	39717	T	A	0.158	SNP in non-protein-coding region
NC_010263.3	39723	T	A	0.1737	SNP in non-protein-coding region
NC_010263.3	39757	C	G	0.1548	GCC	CCC	A	P	nonsyn
NC_010263.3	39758	T	A	0.1589	TTA	TTT	L	F	nonsyn
NC_010263.3	39759	A	T	0.1542	TTA	TAA	L	STOP	nonsyn
NC_010263.3	39822	G	C	0.791	CCA	CGA	P	R	nonsyn
NC_010263.3	39844	G	T	0.2213	CAC	AAC	H	N	nonsyn
NC_010263.3	39847	A	C	0.2193	TTA	GTA	L	V	nonsyn
NC_010263.3	39850	A	C	0.2308	TAT	GAT	Y	D	nonsyn
NC_010263.3	39854	G	A	0.2375	TTC	TTT	F	F	syn
NC_010263.3	39862	A	G	0.2605	TTT	CTT	F	L	nonsyn
NC_010263.3	39895	G	A	0.292	CGG	TGG	R	W	nonsyn
NC_010263.3	39919	T	C	0.3065	AAT	GAT	N	D	nonsyn
NC_010263.3	39985	A	G	0.3093	TTT	CTT	F	L	nonsyn
NC_010263.3	40252	T	G	0.3888	CTA	CTC	L	L	syn
NC_010263.3	40266	C	T	0.3396	GAA	AAA	E	K	nonsyn
NC_010263.3	40303	A	T	0.2494	AAT	AAA	N	K	nonsyn
NC_010263.3	40329	C	T	0.2397	GTA	ATA	V	I	nonsyn
NC_010263.3	40397	G	A	0.235	GCT	GTT	A	V	nonsyn
NC_010263.3	40482	T	C	0.2531	AAA	GAA	K	E	nonsyn
NC_010263.3	40537	G	A	0.2544	CAC	CAT	H	H	syn
NC_010263.3	40652	G	T	0.2366	SNP in non-protein-coding region
NC_010263.3	40682	T	C	0.2095	SNP in non-protein-coding region
NC_010263.3	40699	C	T	0.2042	SNP in non-protein-coding region
NC_010263.3	40718	C	T	0.1785	SNP in non-protein-coding region
NC_010263.3	40771	T	A	0.1887	SNP in non-protein-coding region
NC_010263.3	40774	G	A	0.1573	SNP in non-protein-coding region
NC_010263.3	40789	A	G	0.2108	SNP in non-protein-coding region
NC_010263.3	40801	A	G	0.1813	SNP in non-protein-coding region
NC_010263.3	40949	C	T	0.2041	SNP in non-protein-coding region
NC_010263.3	40961	G	T	0.2113	SNP in non-protein-coding region
NC_010263.3	41004	G	A	0.2389	SNP in non-protein-coding region
NC_010263.3	41037	T	C	0.2065	AGG	GGG	R	G	nonsyn
NC_010263.3	41039	G	A	0.213	TCG	TTG	S	L	nonsyn
NC_010263.3	41086	A	T	0.2597	AAT	AAA	N	K	nonsyn
NC_010263.3	41087	T	G	0.2582	AAT	ACT	N	T	nonsyn
NC_010263.3	41097	T	C	0.2847	AAA	GAA	K	E	nonsyn
NC_010263.3	41110	T	G	0.2586	AAA	AAC	K	N	nonsyn
NC_010263.3	41157	C	T	0.2279	GAA	AAA	E	K	nonsyn
NC_010263.3	41177	G	A	0.2213	CCT	CTT	P	L	nonsyn
NC_010263.3	41202	T	C	0.1638	AAA	GAA	K	E	nonsyn
NC_010263.3	41212	G	T	0.1538	GGC	GGA	G	G	syn
NC_010263.3	41318	A	T	0.1447	SNP in non-protein-coding region
NC_010263.3	41321	A	T	0.1348	SNP in non-protein-coding region
NC_010263.3	41379	T	C	0.2842	SNP in non-protein-coding region
NC_010263.3	41470	C	A	0.3282	SNP in non-protein-coding region
NC_010263.3	41479	C	A	0.3178	SNP in non-protein-coding region
NC_010263.3	41502	T	C	0.2911	SNP in non-protein-coding region
NC_010263.3	41513	A	G	0.3081	SNP in non-protein-coding region
NC_010263.3	41552	T	G	0.2702	SNP in non-protein-coding region
NC_010263.3	41637	A	G	0.3351	SNP in non-protein-coding region
NC_010263.3	41663	T	C	0.3665	SNP in non-protein-coding region
NC_010263.3	41704	G	A	0.3211	GTC	GTT	V	V	syn
NC_010263.3	41706	C	T	0.3429	GTC	ATC	V	I	nonsyn
NC_010263.3	41724	T	C	0.378	ACC	GCC	T	A	nonsyn
NC_010263.3	41738	A	G	0.3112	TTT	TCT	F	S	nonsyn
NC_010263.3	41771	A	G	0.2975	GTA	GCA	V	A	nonsyn
NC_010263.3	41891	G	T	0.196	GCA	GAA	A	E	nonsyn
NC_010263.3	41893	A	G	0.1864	AAT	AAC	N	N	syn
NC_010263.3	41931	T	C	0.1798	ACA	GCA	T	A	nonsyn
NC_010263.3	41932	G	T	0.1892	ACC	ACA	T	T	syn
NC_010263.3	41950	C	A	0.18	CTG	CTT	L	L	syn
NC_010263.3	41969	C	T	0.178	SNP in non-protein-coding region
NC_010263.3	42018	C	A	0.2238	SNP in non-protein-coding region
NC_010263.3	42141	G	T	0.1182	TCC	TAC	S	Y	nonsyn
NC_010263.3	42142	A	C	0.1061	TCC	GCC	S	A	nonsyn
NC_010263.3	42143	T	G	0.1247	ATA	ATC	I	I	syn
NC_010263.3	42151	G	T	0.1967	CAT	AAT	H	N	nonsyn
NC_010263.3	42276	A	G	0.3264	CTG	CCG	L	P	nonsyn
NC_010263.3	42305	C	T	0.3276	ATG	ATA	M	I	nonsyn
NC_010263.3	42354	G	T	0.3185	SNP in non-protein-coding region
NC_010263.3	42379	A	G	0.3167	SNP in non-protein-coding region
NC_010263.3	42579	A	G	0.26	SNP in non-protein-coding region
NC_010263.3	42642	C	T	0.2818	GCC	GCT	A	A	syn
NC_010263.3	42658	G	A	0.2948	GGC	AGC	G	S	nonsyn
NC_010263.3	42699	G	A	0.2682	CCG	CCA	P	P	syn
NC_010263.3	42731	G	A	0.304	AGT	AAT	S	N	nonsyn
NC_010263.3	42794	G	T	0.2746	AGT	ATT	S	I	nonsyn
NC_010263.3	42862	A	G	0.2411	ACA	GCA	T	A	nonsyn
NC_010263.3	42863	C	T	0.2394	ACA	ATA	T	I	nonsyn
NC_010263.3	42963	A	G	0.295	GAA	GAG	E	E	syn
NC_010263.3	43014	A	G	0.3043	ACA	ACG	T	T	syn
NC_010263.3	43024	G	C	0.2968	GAA	CAA	E	Q	nonsyn
NC_010263.3	43331	A	G	0.2283	AAT	AAC	N	N	syn
NC_010263.3	43335	G	T	0.2636	ACA	AAA	T	K	nonsyn
NC_010263.3	43481	C	T	0.3113	TTG	TTA	L	L	syn
NC_010263.3	43712	G	T	0.2485	GTC	GTA	V	V	syn
NC_010263.3	43768	T	C	0.246	AGC	GGC	S	G	nonsyn
NC_010263.3	43776	T	A	0.2632	SNP in non-protein-coding region
NC_010263.3	43802	A	C	0.2214	SNP in non-protein-coding region
NC_010263.3	43892	G	T	0.226	TGC	TTC	C	F	nonsyn
NC_010263.3	44025	C	A	0.1678	AGC	AGA	S	R	nonsyn
NC_010263.3	44036	C	T	0.1626	GCC	GTC	A	V	nonsyn
NC_010263.3	44146	T	C	0.3379	TTA	CTA	L	L	syn
NC_010263.3	44299	G	T	0.2486	GCC	TCC	A	S	nonsyn
NC_010263.3	44323	A	G	0.2624	AAA	GAA	K	E	nonsyn
NC_010263.3	44358	C	T	0.2763	AAC	AAT	N	N	syn
NC_010263.3	44387	G	A	0.3073	GGA	GAA	G	E	nonsyn
NC_010263.3	44413	A	C	0.3019	AAC	CAC	N	H	nonsyn
NC_010263.3	44430	T	G	0.3096	TCT	TCG	S	S	syn
NC_010263.3	44453	G	A	0.3157	GGT	GAT	G	D	nonsyn
NC_010263.3	44465	G	A	0.2953	CGA	CAA	R	Q	nonsyn
NC_010263.3	44545	A	G	0.268	SNP in non-protein-coding region
NC_010263.3	44556	C	T	0.7248	SNP in non-protein-coding region
NC_010263.3	44585	T	C	0.2962	SNP in non-protein-coding region
NC_010263.3	44598	C	T	1	SNP in non-protein-coding region
NC_010263.3	44603	C	A	0.2358	SNP in non-protein-coding region
NC_010263.3	44620	A	G	0.3049	SNP in non-protein-coding region
NC_010263.3	44634	G	C	0.2798	SNP in non-protein-coding region
NC_010263.3	44636	C	T	0.2768	SNP in non-protein-coding region
NC_010263.3	44663	C	T	0.3065	SNP in non-protein-coding region
NC_010263.3	44699	T	G	0.3495	SNP in non-protein-coding region
NC_010263.3	44720	T	C	0.9934	SNP in non-protein-coding region
NC_010263.3	44760	T	C	0.3607	SNP in non-protein-coding region
NC_010263.3	44766	T	A	0.3533	SNP in non-protein-coding region
NC_010263.3	44789	T	C	0.3986	SNP in non-protein-coding region
NC_010263.3	44843	A	G	0.257	SNP in non-protein-coding region
NC_010263.3	44860	A	G	0.2341	SNP in non-protein-coding region
NC_010263.3	44872	C	A	0.206	SNP in non-protein-coding region
NC_010263.3	44913	T	C	0.179	SNP in non-protein-coding region
NC_010263.3	44919	G	A	0.1899	SNP in non-protein-coding region
NC_010263.3	44931	G	A	0.1809	SNP in non-protein-coding region
NC_010263.3	44940	T	C	0.1853	SNP in non-protein-coding region
NC_010263.3	44943	G	A	0.1906	SNP in non-protein-coding region
NC_010263.3	44964	A	C	0.2065	SNP in non-protein-coding region
NC_010263.3	45000	A	G	0.2072	SNP in non-protein-coding region
NC_010263.3	45023	T	C	0.2095	SNP in non-protein-coding region
NC_010263.3	45027	A	G	0.2021	SNP in non-protein-coding region
NC_010263.3	45031	G	C	0.1986	SNP in non-protein-coding region
NC_010263.3	45052	G	A	0.1986	SNP in non-protein-coding region
NC_010263.3	45068	T	G	0.1525	ATG	AGG	M	R	nonsyn
NC_010263.3	45070	G	A	0.1715	GTT	ATT	V	I	nonsyn
NC_010263.3	45076	G	T	0.1546	GTT	TTT	V	F	nonsyn
NC_010263.3	45087	T	G	0.1671	AAT	AAG	N	K	nonsyn
NC_010263.3	45109	C	A	0.1505	CTT	ATT	L	I	nonsyn
NC_010263.3	45122	A	G	0.1577	AAT	AGT	N	S	nonsyn
NC_010263.3	45136	A	G	0.1908	ATT	GTT	I	V	nonsyn
NC_010263.3	45197	T	C	0.206	CTG	CCG	L	P	nonsyn
NC_010263.3	45212	C	T	0.1886	GCA	GTA	A	V	nonsyn
NC_010263.3	45230	T	G	0.1913	GTA	GGA	V	G	nonsyn
NC_010263.3	45249	C	A	0.2182	GGC	GGA	G	G	syn
NC_010263.3	45252	T	C	0.2083	GCT	GCC	A	A	syn
NC_010263.3	45265	G	A	0.2098	GAA	AAA	E	K	nonsyn
NC_010263.3	45274	C	T	0.2073	CTA	TTA	L	L	syn
NC_010263.3	45284	T	C	0.2283	ATA	ACA	I	T	nonsyn
NC_010263.3	45397	A	G	0.2655	AGT	GGT	S	G	nonsyn
NC_010263.3	45458	G	A	0.2781	GGT	GAT	G	D	nonsyn
NC_010263.3	45492	T	G	0.2289	ATT	ATG	I	M	nonsyn
NC_010263.3	45518	T	C	0.2026	ATT	ACT	I	T	nonsyn
NC_010263.3	45540	C	T	0.1831	GGC	GGT	G	G	syn
NC_010263.3	45570	T	C	0.218	ATG	ACG	M	T	nonsyn
NC_010263.3	45616	T	C	0.2705	TCT	TCC	S	S	syn
NC_010263.3	45640	A	G	0.2667	GGA	GGG	G	G	syn
NC_010263.3	45658	T	G	0.2696	ACT	ACG	T	T	syn
NC_010263.3	45689	G	A	0.2872	GTT	ATT	V	I	nonsyn
NC_010263.3	45694	T	C	0.2742	AAT	AAC	N	N	syn
NC_010263.3	45697	C	T	0.2633	GGC	GGT	G	G	syn
NC_010263.3	45732	T	C	0.3388	ATC	ACC	I	T	nonsyn
NC_010263.3	45736	T	C	0.3785	GGT	GGC	G	G	syn
NC_010263.3	45754	T	C	0.388	GGT	GGC	G	G	syn
NC_010263.3	45799	C	A	0.3174	CAC	CAA	H	Q	nonsyn
NC_010263.3	45810	G	C	0.2812	AGG	ACG	R	T	nonsyn
NC_010263.3	45818	T	G	0.2503	TGT	GGT	C	G	nonsyn
NC_010263.3	46078	T	C	0.2216	TCT	TCC	S	S	syn
NC_010263.3	46112	A	G	0.2103	ATG	GTG	M	V	nonsyn
NC_010263.3	46117	C	A	0.2256	AAC	AAA	N	K	nonsyn
NC_010263.3	46150	G	A	0.2394	GAG	GAA	E	E	syn
NC_010263.3	46161	T	G	0.2296	ATT	AGT	I	S	nonsyn
NC_010263.3	46166	A	C	0.2311	AGC	CGC	S	R	nonsyn
NC_010263.3	46180	C	T	0.2239	GTC	GTT	V	V	syn
NC_010263.3	46181	A	G	0.2204	AGC	GGC	S	G	nonsyn
NC_010263.3	46232	T	C	0.2427	TTT	CTT	F	L	nonsyn
NC_010263.3	46269	A	C	0.2247	AAT	ACT	N	T	nonsyn
NC_010263.3	46323	G	A	0.2279	SNP in non-protein-coding region
NC_010263.3	46326	C	T	0.215	SNP in non-protein-coding region
NC_010263.3	46347	C	T	0.2269	SNP in non-protein-coding region
NC_010263.3	46406	G	T	0.2788	SNP in non-protein-coding region
NC_010263.3	46432	T	C	0.2882	SNP in non-protein-coding region
NC_010263.3	46456	A	G	0.3158	SNP in non-protein-coding region
NC_010263.3	46511	T	C	0.3094	SNP in non-protein-coding region
NC_010263.3	46656	T	C	0.3065	ATC	GTC	I	V	nonsyn
NC_010263.3	46711	C	A	0.283	CTG	CTT	L	L	syn
NC_010263.3	46755	T	C	0.2824	ATA	GTA	I	V	nonsyn
NC_010263.3	46758	T	C	0.2725	ACC	GCC	T	A	nonsyn
NC_010263.3	46796	A	G	0.2384	ATA	ACA	I	T	nonsyn
NC_010263.3	46843	C	T	0.2345	CCG	CCA	P	P	syn
NC_010263.3	46881	C	A	0.2215	GAT	TAT	D	Y	nonsyn
NC_010263.3	47067	T	G	0.3023	AAA	CAA	K	Q	nonsyn
NC_010263.3	47116	A	G	0.2915	GAT	GAC	D	D	syn
NC_010263.3	47173	T	C	0.2706	TCA	TCG	S	S	syn
NC_010263.3	47202	C	T	0.2692	GAT	AAT	D	N	nonsyn
NC_010263.3	47209	C	T	0.2701	AAG	AAA	K	K	syn
NC_010263.3	47295	T	G	0.2475	AAT	CAT	N	H	nonsyn
NC_010263.3	47385	C	T	0.2697	GGT	AGT	G	S	nonsyn
NC_010263.3	47477	T	C	0.26	AAG	AGG	K	R	nonsyn
NC_010263.3	47558	T	C	0.289	CAA	CGA	Q	R	nonsyn
NC_010263.3	47638	C	T	0.274	AAG	AAA	K	K	syn
NC_010263.3	47898	T	C	0.2852	AGT	GGT	S	G	nonsyn
NC_010263.3	47959	C	A	0.3389	CTG	CTT	L	L	syn
NC_010263.3	47968	T	C	0.3463	GAA	GAG	E	E	syn
NC_010263.3	47979	C	T	0.3445	GTA	ATA	V	I	nonsyn
NC_010263.3	48077	C	T	0.3002	AGA	AAA	R	K	nonsyn
NC_010263.3	48083	G	C	0.2829	ACC	AGC	T	S	nonsyn
NC_010263.3	48101	T	C	0.2912	TAA	TGA	STOP	STOP	syn
NC_010263.3	48203	T	C	0.2767	CAA	CGA	Q	R	nonsyn
NC_010263.3	48205	C	A	0.2807	TCG	TCT	S	S	syn
NC_010263.3	48269	C	T	0.3084	AGA	AAA	R	K	nonsyn
NC_010263.3	48323	C	T	0.3134	AGG	AAG	R	K	nonsyn
NC_010263.3	48360	T	A	0.2654	AAA	TAA	K	STOP	nonsyn
NC_010263.3	48364	G	A	0.3293	CAC	CAT	H	H	syn
NC_010263.3	48368	T	C	0.3461	AAC	AGC	N	S	nonsyn
NC_010263.3	48431	T	C	0.3413	SNP in non-protein-coding region
NC_010263.3	48437	T	G	0.3339	SNP in non-protein-coding region
NC_010263.3	48481	T	C	0.3485	SNP in non-protein-coding region
NC_010263.3	48485	C	T	0.3654	SNP in non-protein-coding region
NC_010263.3	48510	T	A	0.3648	SNP in non-protein-coding region
NC_010263.3	48599	C	T	0.3691	GAG	AAG	E	K	nonsyn
NC_010263.3	48635	T	C	0.3345	ACT	GCT	T	A	nonsyn
NC_010263.3	48682	A	G	0.2843	ATC	ACC	I	T	nonsyn
NC_010263.3	48715	G	T	0.2819	SNP in non-protein-coding region
NC_010263.3	48814	T	C	0.2719	CTT	CTC	L	L	syn
NC_010263.3	48816	G	A	0.2687	TGT	TAT	C	Y	nonsyn
NC_010263.3	48846	T	C	0.2773	TTA	TCA	L	S	nonsyn
NC_010263.3	48888	A	C	0.2469	TAT	TCT	Y	S	nonsyn
NC_010263.3	48890	C	A	0.2383	CAT	AAT	H	N	nonsyn
NC_010263.3	48891	A	C	0.2345	CAT	CCT	H	P	nonsyn
NC_010263.3	48895	T	C	0.2658	AGT	AGC	S	S	syn
NC_010263.3	49048	A	G	0.2688	SNP in non-protein-coding region
NC_010263.3	49050	C	T	0.309	SNP in non-protein-coding region
NC_010263.3	49051	C	A	0.2991	SNP in non-protein-coding region
NC_010263.3	49059	T	G	0.2901	SNP in non-protein-coding region
NC_010263.3	49120	T	C	0.2325	SNP in non-protein-coding region
NC_010263.3	49128	T	C	0.2656	SNP in non-protein-coding region
NC_010263.3	49392	T	G	0.2044	SNP in non-protein-coding region
NC_010263.3	49410	G	A	0.2091	SNP in non-protein-coding region
NC_010263.3	49445	C	T	0.226	SNP in non-protein-coding region
NC_010263.3	49474	C	G	0.2449	SNP in non-protein-coding region
NC_010263.3	49482	C	T	0.2619	SNP in non-protein-coding region
NC_010263.3	49536	C	A	0.3129	SNP in non-protein-coding region
NC_010263.3	49572	T	C	0.3504	SNP in non-protein-coding region
NC_010263.3	49618	C	A	0.3295	SNP in non-protein-coding region
NC_010263.3	49637	C	T	0.2992	SNP in non-protein-coding region
NC_010263.3	49658	T	C	0.2765	SNP in non-protein-coding region
NC_010263.3	49677	T	G	0.24	SNP in non-protein-coding region
NC_010263.3	49727	C	T	0.1853	SNP in non-protein-coding region
NC_010263.3	49854	G	T	0.2932	ATC	ATA	I	I	syn
NC_010263.3	49871	C	T	0.2922	GAA	AAA	E	K	nonsyn
NC_010263.3	49890	G	A	0.2808	GCC	GCT	A	A	syn
NC_010263.3	49930	T	G	0.2554	CAC	CCC	H	P	nonsyn
NC_010263.3	50011	T	C	0.2818	TAT	TGT	Y	C	nonsyn
NC_010263.3	50066	T	C	0.3054	AGC	GGC	S	G	nonsyn
NC_010263.3	50114	T	C	0.2439	AGG	GGG	R	G	nonsyn
NC_010263.3	50144	T	C	0.2476	ATA	GTA	I	V	nonsyn
NC_010263.3	50149	T	C	0.256	CAT	CGT	H	R	nonsyn
NC_010263.3	50169	T	C	0.2946	ATA	ATG	I	M	nonsyn
NC_010263.3	50246	T	G	0.3119	AAT	CAT	N	H	nonsyn
NC_010263.3	50251	G	A	0.3277	ACG	ATG	T	M	nonsyn
NC_010263.3	50253	T	G	0.2546	AGA	AGC	R	S	nonsyn
NC_010263.3	50369	T	C	0.3289	ATT	GTT	I	V	nonsyn
NC_010263.3	50374	T	C	0.3101	TAG	TGG	STOP	W	nonsyn
NC_010263.3	50378	G	A	0.3363	CGC	TGC	R	C	nonsyn
NC_010263.3	50406	T	C	0.2976	ATA	ATG	I	M	nonsyn
NC_010263.3	50410	T	C	0.3023	GAA	GGA	E	G	nonsyn
NC_010263.3	50420	T	C	0.3074	ACT	GCT	T	A	nonsyn
NC_010263.3	50443	G	A	0.2822	GCT	GTT	A	V	nonsyn
NC_010263.3	50445	C	A	0.2689	GTG	GTT	V	V	syn
NC_010263.3	50450	T	C	0.2514	ATA	GTA	I	V	nonsyn
NC_010263.3	50494	A	G	0.2593	ATA	ACA	I	T	nonsyn
NC_010263.3	50522	T	C	0.3135	ACA	GCA	T	A	nonsyn
NC_010263.3	50539	C	T	0.3403	SNP in non-protein-coding region
NC_010263.3	50593	A	G	0.3083	SNP in non-protein-coding region
NC_010263.3	50603	A	G	0.2658	SNP in non-protein-coding region
NC_010263.3	50607	T	C	0.2382	SNP in non-protein-coding region
NC_010263.3	50610	T	C	0.2217	SNP in non-protein-coding region
NC_010263.3	50655	C	T	0.1148	SNP in non-protein-coding region
NC_010263.3	50671	A	G	0.1018	SNP in non-protein-coding region
NC_010263.3	50849	T	C	0.2864	CAA	CAG	Q	Q	syn
NC_010263.3	50876	T	C	0.3038	TTA	TTG	L	L	syn
NC_010263.3	50896	A	G	0.3033	TAC	CAC	Y	H	nonsyn
NC_010263.3	50996	G	A	0.1411	GCC	GCT	A	A	syn
NC_010263.3	50998	C	T	0.1377	GCC	ACC	A	T	nonsyn
NC_010263.3	51008	G	T	0.133	SNP in non-protein-coding region
NC_010263.3	51009	C	A	0.1259	SNP in non-protein-coding region
NC_010263.3	51177	G	A	0.2005	SNP in non-protein-coding region
NC_010263.3	51178	T	C	0.1792	SNP in non-protein-coding region
NC_010263.3	51252	G	A	0.1607	ACA	ATA	T	I	nonsyn
NC_010263.3	51261	T	G	0.9906	GAA	GCA	E	A	nonsyn
NC_010263.3	51270	G	T	0.1591	ACA	AAA	T	K	nonsyn
NC_010263.3	51294	T	C	0.167	CAT	CGT	H	R	nonsyn
NC_010263.3	51311	C	A	0.1773	CCG	CCT	P	P	syn
NC_010263.3	51364	T	C	0.2367	AAA	GAA	K	E	nonsyn
NC_010263.3	51385	A	C	0.2446	TAT	GAT	Y	D	nonsyn
NC_010263.3	51436	G	A	0.2464	CTT	TTT	L	F	nonsyn
NC_010263.3	51470	C	T	0.2256	ATG	ATA	M	I	nonsyn
NC_010263.3	51510	C	T	0.1845	GGC	GAC	G	D	nonsyn
NC_010263.3	51537	T	G	0.1808	AAA	ACA	K	T	nonsyn
NC_010263.3	51556	A	C	0.1944	TTT	GTT	F	V	nonsyn
NC_010263.3	51569	C	T	0.2187	TGG	TGA	W	STOP	nonsyn
NC_010263.3	51578	A	G	0.2252	GCT	GCC	A	A	syn
NC_010263.3	51672	G	A	0.2778	ACA	ATA	T	I	nonsyn
NC_010263.3	51681	T	A	0.2638	AAT	ATT	N	I	nonsyn
NC_010263.3	51706	T	C	0.2294	ACA	GCA	T	A	nonsyn
NC_010263.3	51708	C	T	0.2482	GGG	GAG	G	E	nonsyn
NC_010263.3	51739	T	C	0.1777	SNP in non-protein-coding region
NC_010263.3	52040	C	T	0.2333	AGT	AAT	S	N	nonsyn
NC_010263.3	52082	C	A	0.2807	AGG	ATG	R	M	nonsyn
NC_010263.3	52096	G	A	0.2787	AAC	AAT	N	N	syn
NC_010263.3	52152	T	C	0.2283	SNP in non-protein-coding region
NC_010263.3	52163	T	A	0.2357	TAA	TTA	STOP	L	nonsyn
NC_010263.3	52191	T	C	0.2263	AAA	GAA	K	E	nonsyn
NC_010263.3	52193	C	T	0.2258	GGC	GAC	G	D	nonsyn
NC_010263.3	52206	T	C	0.2069	AAC	GAC	N	D	nonsyn
NC_010263.3	52215	C	T	0.2109	GGA	AGA	G	R	nonsyn
NC_010263.3	52236	G	A	0.1955	CAA	TAA	Q	STOP	nonsyn
NC_010263.3	52286	C	A	0.2149	CGT	CTT	R	L	nonsyn
NC_010263.3	52289	C	T	0.2152	GGT	GAT	G	D	nonsyn
NC_010263.3	52316	C	T	0.2303	GGT	GAT	G	D	nonsyn
NC_010263.3	52319	T	G	0.1926	AAA	ACA	K	T	nonsyn
NC_010263.3	52336	C	A	0.2212	GCG	GCT	A	A	syn
NC_010263.3	52344	T	G	0.2161	AAT	CAT	N	H	nonsyn
NC_010263.3	52356	T	G	0.2458	ACT	CCT	T	P	nonsyn
NC_010263.3	52365	T	C	0.2537	ATA	GTA	I	V	nonsyn
NC_010263.3	52409	T	C	0.2251	GAG	GGG	E	G	nonsyn
NC_010263.3	52553	A	G	0.2102	SNP in non-protein-coding region
NC_010263.3	52598	T	G	0.2173	TTG	GTG	L	V	nonsyn
NC_010263.3	52632	A	G	0.2201	AAT	AGT	N	S	nonsyn
NC_010263.3	52743	A	G	0.2407	AAA	AGA	K	R	nonsyn
NC_010263.3	52751	G	A	0.2548	GTT	ATT	V	I	nonsyn
NC_010263.3	52781	G	A	0.2373	GTT	ATT	V	I	nonsyn
NC_010263.3	52798	A	G	0.2289	GGA	GGG	G	G	syn
NC_010263.3	52801	A	G	0.2379	GGA	GGG	G	G	syn
NC_010263.3	52826	T	C	0.2354	TTT	CTT	F	L	nonsyn
NC_010263.3	52875	G	A	0.255	AGC	AAC	S	N	nonsyn
NC_010263.3	52976	A	G	0.325	ACA	GCA	T	A	nonsyn
NC_010263.3	52991	T	C	0.3024	TTT	CTT	F	L	nonsyn
NC_010263.3	53023	G	A	0.2783	TCG	TCA	S	S	syn
NC_010263.3	53038	T	C	0.2286	TAT	TAC	Y	Y	syn
NC_010263.3	53045	T	C	0.2246	TTA	CTA	L	L	syn
NC_010263.3	53075	C	T	0.2293	CTT	TTT	L	F	nonsyn
NC_010263.3	53098	T	C	0.226	GAT	GAC	D	D	syn
NC_010263.3	53104	C	A	0.2534	ATC	ATA	I	I	syn
NC_010263.3	53110	A	G	0.2647	GGA	GGG	G	G	syn
NC_010263.3	53179	T	C	0.2927	ATT	ATC	I	I	syn
NC_010263.3	53182	A	C	0.2733	GGA	GGC	G	G	syn
NC_010263.3	53194	T	C	0.307	GTT	GTC	V	V	syn
NC_010263.3	53284	T	G	0.2951	CTT	CTG	L	L	syn
NC_010263.3	53314	G	A	0.3081	AAG	AAA	K	K	syn
NC_010263.3	53434	C	T	0.3084	GAC	GAT	D	D	syn
NC_010263.3	53439	T	C	0.2971	GTT	GCT	V	A	nonsyn
NC_010263.3	53467	T	G	0.2884	CCT	CCG	P	P	syn
NC_010263.3	53515	T	G	0.267	GAT	GAG	D	E	nonsyn
NC_010263.3	53688	C	T	0.2957	ACG	ATG	T	M	nonsyn
NC_010263.3	53901	A	C	0.2689	AAA	ACA	K	T	nonsyn
NC_010263.3	53904	C	A	0.2777	GCA	GAA	A	E	nonsyn
NC_010263.3	53989	T	C	0.2905	CTT	CTC	L	L	syn
NC_010263.3	53994	A	C	0.2831	GAA	GCA	E	A	nonsyn
NC_010263.3	54031	C	T	0.3146	GCC	GCT	A	A	syn
NC_010263.3	54121	T	G	0.2964	ATT	ATG	I	M	nonsyn
NC_010263.3	54160	T	C	0.3018	AGT	AGC	S	S	syn
NC_010263.3	54181	T	A	0.2747	TCT	TCA	S	S	syn
NC_010263.3	54250	G	T	0.2081	CAG	CAT	Q	H	nonsyn
NC_010263.3	54274	C	G	0.2048	GGC	GGG	G	G	syn
NC_010263.3	54281	A	G	0.2064	AAG	GAG	K	E	nonsyn
NC_010263.3	54481	C	T	0.8086	CAC	CAT	H	H	syn
NC_010263.3	54494	T	C	0.2032	TTG	CTG	L	L	syn
NC_010263.3	54535	C	T	0.188	GGC	GGT	G	G	syn
NC_010263.3	54538	A	G	0.1956	GGA	GGG	G	G	syn
NC_010263.3	54544	A	G	0.2171	TTA	TTG	L	L	syn
NC_010263.3	54562	T	C	0.251	CGT	CGC	R	R	syn
NC_010263.3	54676	A	G	0.2962	ACA	ACG	T	T	syn
NC_010263.3	54746	A	G	0.3212	AAG	GAG	K	E	nonsyn
NC_010263.3	54827	T	C	0.3275	TTA	CTA	L	L	syn
NC_010263.3	54901	T	C	0.2693	AGT	AGC	S	S	syn
NC_010263.3	54906	A	G	0.2414	AAG	AGG	K	R	nonsyn
NC_010263.3	54955	A	C	0.2361	GCA	GCC	A	A	syn
NC_010263.3	55006	A	C	0.2216	CCA	CCC	P	P	syn
NC_010263.3	55015	T	C	0.2271	CGT	CGC	R	R	syn
NC_010263.3	55101	C	T	0.255	GCA	GTA	A	V	nonsyn
NC_010263.3	55129	A	G	0.2624	ATA	ATG	I	M	nonsyn
NC_010263.3	55156	A	C	0.2479	SNP in non-protein-coding region
NC_010263.3	55195	T	C	0.2522	SNP in non-protein-coding region
NC_010263.3	55222	A	G	0.2234	SNP in non-protein-coding region
NC_010263.3	55242	T	C	0.2376	SNP in non-protein-coding region
NC_010263.3	55245	A	G	0.2329	SNP in non-protein-coding region
NC_010263.3	55266	G	A	0.2342	SNP in non-protein-coding region
NC_010263.3	55274	T	C	0.2336	SNP in non-protein-coding region
NC_010263.3	55318	T	C	0.2339	SNP in non-protein-coding region
NC_010263.3	55337	A	C	0.2453	SNP in non-protein-coding region
NC_010263.3	55350	T	C	0.2414	SNP in non-protein-coding region
NC_010263.3	55363	C	G	0.1088	SNP in non-protein-coding region
NC_010263.3	55373	T	C	0.1638	TAT	TGT	Y	C	nonsyn
NC_010263.3	55409	A	G	0.2958	TTA	TCA	L	S	nonsyn
NC_010263.3	55525	T	C	0.3651	TCA	TCG	S	S	syn
NC_010263.3	55596	A	G	0.2468	TTA	CTA	L	L	syn
NC_010263.3	55601	T	C	0.2384	AAA	AGA	K	R	nonsyn
NC_010263.3	55624	G	T	0.2389	GCC	GCA	A	A	syn
NC_010263.3	55638	C	T	0.1888	GCC	ACC	A	T	nonsyn
NC_010263.3	55737	T	G	0.3496	ACT	CCT	T	P	nonsyn
NC_010263.3	55763	G	T	0.321	ACA	AAA	T	K	nonsyn
NC_010263.3	55764	T	C	0.2957	ACA	GCA	T	A	nonsyn
NC_010263.3	55778	A	G	0.2583	GTA	GCA	V	A	nonsyn
NC_010263.3	55800	T	C	0.2631	ACC	GCC	T	A	nonsyn
NC_010263.3	55812	G	A	0.2032	CTT	TTT	L	F	nonsyn
NC_010263.3	55830	G	A	0.1652	CAC	TAC	H	Y	nonsyn
NC_010263.3	55852	G	A	0.1335	AGC	AGT	S	S	syn
NC_010263.3	55880	C	T	0.1159	SNP in non-protein-coding region
NC_010263.3	55881	A	G	0.1343	SNP in non-protein-coding region
NC_010263.3	55887	G	A	0.1299	SNP in non-protein-coding region
NC_010263.3	55907	T	C	0.131	SNP in non-protein-coding region
NC_010263.3	55908	G	A	0.123	SNP in non-protein-coding region
NC_010263.3	56024	G	C	0.2907	TCT	TGT	S	C	nonsyn
NC_010263.3	56104	T	C	0.278	TTA	TTG	L	L	syn
NC_010263.3	56152	G	A	0.2852	AGC	AGT	S	S	syn
NC_010263.3	56166	T	C	0.2782	AAA	GAA	K	E	nonsyn
NC_010263.3	56324	A	G	0.3059	GTA	GCA	V	A	nonsyn
NC_010263.3	56380	T	C	0.2812	GGA	GGG	G	G	syn
NC_010263.3	56456	T	G	0.2263	AAA	ACA	K	T	nonsyn
NC_010263.3	56536	G	T	0.2611	GCC	GCA	A	A	syn
NC_010263.3	56605	T	C	0.2926	GGA	GGG	G	G	syn
NC_010263.3	56611	T	C	0.2911	TCA	TCG	S	S	syn
NC_010263.3	56668	A	G	0.301	GCT	GCC	A	A	syn
NC_010263.3	56725	T	C	0.2873	TCA	TCG	S	S	syn
NC_010263.3	56757	C	T	0.2791	GGT	AGT	G	S	nonsyn
NC_010263.3	56785	A	G	0.2777	GCT	GCC	A	A	syn
NC_010263.3	56830	A	C	0.2436	GTT	GTG	V	V	syn
NC_010263.3	56857	C	T	0.2559	TCG	TCA	S	S	syn
NC_010263.3	56929	G	A	0.2439	ATC	ATT	I	I	syn
NC_010263.3	57042	T	G	0.2732	SNP in non-protein-coding region
NC_010263.3	57068	T	C	0.9984	SNP in non-protein-coding region
NC_010263.3	57089	T	C	0.2409	SNP in non-protein-coding region
NC_010263.3	57102	T	C	0.2202	SNP in non-protein-coding region
NC_010263.3	57114	T	C	0.214	SNP in non-protein-coding region
NC_010263.3	57116	T	C	0.2286	SNP in non-protein-coding region
NC_010263.3	57125	G	A	0.2426	SNP in non-protein-coding region
NC_010263.3	57126	C	A	0.2336	SNP in non-protein-coding region
NC_010263.3	57141	C	T	0.2494	SNP in non-protein-coding region
NC_010263.3	57147	T	C	0.2462	SNP in non-protein-coding region
NC_010263.3	57150	A	C	0.2579	SNP in non-protein-coding region
NC_010263.3	57274	T	G	0.1513	AAA	AAC	K	N	nonsyn
NC_010263.3	57306	A	G	0.1471	TCT	CCT	S	P	nonsyn
NC_010263.3	57323	T	G	0.1355	AAG	ACG	K	T	nonsyn
NC_010263.3	57327	C	T	0.1387	GCA	ACA	A	T	nonsyn
NC_010263.3	57330	C	A	0.1454	GCT	TCT	A	S	nonsyn
NC_010263.3	57400	G	A	0.1816	ATC	ATT	I	I	syn
NC_010263.3	57555	T	C	0.2938	ACA	GCA	T	A	nonsyn
NC_010263.3	57622	C	A	0.3046	TTG	TTT	L	F	nonsyn
NC_010263.3	57850	C	T	0.2971	ATG	ATA	M	I	nonsyn
NC_010263.3	57859	A	G	0.329	GGT	GGC	G	G	syn
NC_010263.3	57868	G	A	0.3135	TAC	TAT	Y	Y	syn
NC_010263.3	58090	G	A	0.2771	GAC	GAT	D	D	syn
NC_010263.3	58265	C	T	0.2841	AGT	AAT	S	N	nonsyn
NC_010263.3	58465	C	A	0.2793	SNP in non-protein-coding region
NC_010263.3	58475	A	G	0.2762	SNP in non-protein-coding region
NC_010263.3	58477	A	G	0.28	SNP in non-protein-coding region
NC_010263.3	58493	T	C	0.3411	SNP in non-protein-coding region
NC_010263.3	58597	A	G	0.4261	SNP in non-protein-coding region
NC_010263.3	58642	G	A	0.312	SNP in non-protein-coding region
NC_010263.3	58687	A	G	0.2914	SNP in non-protein-coding region
NC_010263.3	58704	G	A	0.3085	SNP in non-protein-coding region
NC_010263.3	58720	T	C	0.296	SNP in non-protein-coding region
NC_010263.3	58750	G	C	0.3047	SNP in non-protein-coding region
NC_010263.3	58766	C	A	0.3068	SNP in non-protein-coding region
NC_010263.3	58843	A	G	0.1299	SNP in non-protein-coding region
NC_010263.3	58990	A	G	0.2242	SNP in non-protein-coding region
NC_010263.3	58996	A	G	0.2342	SNP in non-protein-coding region
NC_010263.3	59013	A	G	0.256	SNP in non-protein-coding region
NC_010263.3	59043	T	C	0.2887	SNP in non-protein-coding region
NC_010263.3	59060	C	T	0.2825	SNP in non-protein-coding region
NC_010263.3	59066	C	T	0.2531	SNP in non-protein-coding region
NC_010263.3	59067	T	C	0.2484	SNP in non-protein-coding region
NC_010263.3	59105	T	C	0.6957	SNP in non-protein-coding region
NC_010263.3	59278	C	T	0.4393	SNP in non-protein-coding region
NC_010263.3	59304	C	G	0.4785	SNP in non-protein-coding region
NC_010263.3	59305	T	C	0.5257	SNP in non-protein-coding region
NC_010263.3	59307	G	T	0.9694	SNP in non-protein-coding region
NC_010263.3	59355	G	A	0.4734	GAG	GAA	E	E	syn
NC_010263.3	59373	T	C	0.4635	CGT	CGC	R	R	syn
NC_010263.3	59445	T	C	0.4637	GGT	GGC	G	G	syn
NC_010263.3	59454	A	C	0.4508	ATA	ATC	I	I	syn
NC_010263.3	59473	T	G	0.4617	TTA	GTA	L	V	nonsyn
NC_010263.3	59586	C	T	0.2126	AAC	AAT	N	N	syn
NC_010263.3	59617	G	A	0.1947	GCA	ACA	A	T	nonsyn
NC_010263.3	59661	A	G	0.1863	CAA	CAG	Q	Q	syn
NC_010263.3	59674	G	A	0.2049	GCT	ACT	A	T	nonsyn
NC_010263.3	59695	A	G	0.1993	ATT	GTT	I	V	nonsyn
NC_010263.3	59768	A	G	0.2863	CAC	CGC	H	R	nonsyn
NC_010263.3	59823	C	T	0.373	TGC	TGT	C	C	syn
NC_010263.3	59839	A	C	0.351	AAT	CAT	N	H	nonsyn
NC_010263.3	59865	C	T	0.3612	AAC	AAT	N	N	syn
NC_010263.3	59965	A	G	0.2258	ATT	GTT	I	V	nonsyn
NC_010263.3	60154	C	A	0.256	CCT	CAT	P	H	nonsyn
NC_010263.3	60255	C	A	0.3027	CAA	AAA	Q	K	nonsyn
NC_010263.3	60282	A	G	0.2997	AAT	GAT	N	D	nonsyn
NC_010263.3	60327	A	G	0.3113	AAT	GAT	N	D	nonsyn
NC_010263.3	60345	A	G	0.3117	ATA	GTA	I	V	nonsyn
NC_010263.3	60372	G	A	0.319	GTT	ATT	V	I	nonsyn
NC_010263.3	60375	A	G	0.3063	ATT	GTT	I	V	nonsyn
NC_010263.3	60500	C	A	0.2411	CGC	CGA	R	R	syn
NC_010263.3	60551	T	C	0.2509	SNP in non-protein-coding region
NC_010263.3	60570	A	G	0.2515	SNP in non-protein-coding region
NC_010263.3	60578	G	T	0.2549	SNP in non-protein-coding region
NC_010263.3	60594	T	C	0.2451	SNP in non-protein-coding region
NC_010263.3	60599	C	T	0.2493	SNP in non-protein-coding region
NC_010263.3	60641	C	T	0.2274	SNP in non-protein-coding region
NC_010263.3	60666	A	G	0.2684	SNP in non-protein-coding region
NC_010263.3	60692	G	A	0.2727	SNP in non-protein-coding region
NC_010263.3	60694	A	G	0.2265	SNP in non-protein-coding region
NC_010263.3	60762	C	T	0.2859	SNP in non-protein-coding region
NC_010263.3	60784	C	T	0.2803	SNP in non-protein-coding region
NC_010263.3	60794	A	C	0.2781	SNP in non-protein-coding region
NC_010263.3	60898	A	G	0.2548	AGC	GGC	S	G	nonsyn
NC_010263.3	60978	G	A	0.2572	GAG	GAA	E	E	syn
NC_010263.3	61144	C	A	0.2146	CGA	AGA	R	R	syn
NC_010263.3	61170	C	A	0.2279	ACC	ACA	T	T	syn
NC_010263.3	61174	T	C	0.2051	TTA	CTA	L	L	syn
NC_010263.3	61317	C	A	0.3951	CAC	CAA	H	Q	nonsyn
NC_010263.3	61477	T	C	0.2334	TTT	CTT	F	L	nonsyn
NC_010263.3	61490	T	C	0.2386	GTT	GCT	V	A	nonsyn
NC_010263.3	61517	C	T	0.1934	ACG	ATG	T	M	nonsyn
NC_010263.3	61524	T	C	0.2195	CGT	CGC	R	R	syn
NC_010263.3	61574	C	T	0.1076	GCG	GTG	A	V	nonsyn
NC_010263.3	61601	G	T	0.2183	TGT	TTT	C	F	nonsyn
NC_010263.3	61607	A	C	0.2193	AAG	ACG	K	T	nonsyn
NC_010263.3	61655	G	T	0.3233	CGT	CTT	R	L	nonsyn
NC_010263.3	61671	T	G	0.2978	TTT	TTG	F	L	nonsyn
NC_010263.3	61777	G	A	0.3127	GTA	ATA	V	I	nonsyn
NC_010263.3	61917	C	T	0.1719	CGC	CGT	R	R	syn
NC_010263.3	61927	G	A	0.1665	GAG	AAG	E	K	nonsyn
NC_010263.3	61962	G	A	0.1708	TTG	TTA	L	L	syn
NC_010263.3	62035	G	A	0.2118	GCT	ACT	A	T	nonsyn
NC_010263.3	62068	A	G	0.2824	AAA	GAA	K	E	nonsyn
NC_010263.3	62097	A	G	0.2952	TTA	TTG	L	L	syn
NC_010263.3	62124	T	C	0.3157	TCT	TCC	S	S	syn
NC_010263.3	62133	C	T	0.3263	AAC	AAT	N	N	syn
NC_010263.3	62245	T	G	0.3127	TCT	GCT	S	A	nonsyn
NC_010263.3	62428	A	G	0.2218	ATT	GTT	I	V	nonsyn
NC_010263.3	62457	C	T	0.2262	TTC	TTT	F	F	syn
NC_010263.3	62499	T	C	0.2194	TTT	TTC	F	F	syn
NC_010263.3	62598	T	C	0.2674	AAT	AAC	N	N	syn
NC_010263.3	62746	G	T	0.2731	GTT	TTT	V	F	nonsyn
NC_010263.3	62775	T	C	0.3421	GGT	GGC	G	G	syn
NC_010263.3	62784	T	C	0.3097	GCT	GCC	A	A	syn
NC_010263.3	62907	G	A	0.3359	AGG	AGA	R	R	syn
NC_010263.3	62979	C	T	0.6964	ACC	ACT	T	T	syn
NC_010263.3	63075	T	C	0.2125	GTT	GTC	V	V	syn
NC_010263.3	63192	C	T	0.2389	GGC	GGT	G	G	syn
NC_010263.3	63213	A	C	0.2172	ACA	ACC	T	T	syn
NC_010263.3	63294	C	T	0.3259	GAC	GAT	D	D	syn
NC_010263.3	63424	C	T	0.2642	CTA	TTA	L	L	syn
NC_010263.3	63450	T	C	0.2576	ACT	ACC	T	T	syn
NC_010263.3	63456	C	T	0.2413	GGC	GGT	G	G	syn
NC_010263.3	63540	A	C	0.2374	CAA	CAC	Q	H	nonsyn
NC_010263.3	63576	G	A	0.9884	GGG	GGA	G	G	syn
NC_010263.3	63579	T	G	0.2778	GTT	GTG	V	V	syn
NC_010263.3	63591	C	T	0.2884	TCC	TCT	S	S	syn
NC_010263.3	63600	G	T	0.2783	ATG	ATT	M	I	nonsyn
NC_010263.3	63693	T	C	0.2783	GCT	GCC	A	A	syn
NC_010263.3	63819	G	A	0.2457	GAG	GAA	E	E	syn
NC_010263.3	63843	A	G	0.25	AAA	AAG	K	K	syn
NC_010263.3	63891	C	A	0.2407	GCC	GCA	A	A	syn
NC_010263.3	64243	T	G	0.3226	TCA	GCA	S	A	nonsyn
NC_010263.3	64358	T	C	0.9991	SNP in non-protein-coding region
NC_010263.3	64374	G	T	0.1541	SNP in non-protein-coding region
NC_010263.3	64386	T	G	0.1494	TTT	GTT	F	V	nonsyn
NC_010263.3	64403	T	C	0.1595	GAT	GAC	D	D	syn
NC_010263.3	64407	C	T	0.1726	CAA	TAA	Q	STOP	nonsyn
NC_010263.3	64415	A	G	0.1876	GCA	GCG	A	A	syn
NC_010263.3	64445	T	C	0.2204	TAT	TAC	Y	Y	syn
NC_010263.3	64456	T	C	0.2398	ATG	ACG	M	T	nonsyn
NC_010263.3	64458	G	A	0.2396	GAA	AAA	E	K	nonsyn
NC_010263.3	64564	T	C	0.2399	TTT	TCT	F	S	nonsyn
NC_010263.3	64572	C	A	0.2401	CAA	AAA	Q	K	nonsyn
NC_010263.3	64579	C	A	0.2248	TCA	TAA	S	STOP	nonsyn
NC_010263.3	64587	T	C	0.2042	TAC	CAC	Y	H	nonsyn
NC_010263.3	64616	C	A	0.1375	TGC	TGA	C	STOP	nonsyn
NC_010263.3	64619	G	A	0.1289	TTG	TTA	L	L	syn
NC_010263.3	64625	G	A	0.1667	ATG	ATA	M	I	nonsyn
NC_010263.3	64627	T	G	0.112	TTA	TGA	L	STOP	nonsyn
NC_010263.3	64630	G	A	0.2623	AGC	AAC	S	N	nonsyn
NC_010263.3	64631	C	A	0.2429	AGC	AGA	S	R	nonsyn
NC_010263.3	64632	G	A	0.223	GTA	ATA	V	I	nonsyn
NC_010263.3	64635	A	T	0.2066	ATT	TTT	I	F	nonsyn
NC_010263.3	64641	A	T	0.1396	SNP in non-protein-coding region
NC_010263.3	64642	C	A	0.1032	SNP in non-protein-coding region
NC_010263.3	64915	A	T	0.9982	SNP in non-protein-coding region
NC_010263.3	64916	G	T	0.9924	SNP in non-protein-coding region
NC_010263.3	64917	A	C	0.9866	SNP in non-protein-coding region
NC_010263.3	64918	A	T	0.9965	SNP in non-protein-coding region
NC_010263.3	64933	A	G	0.1024	SNP in non-protein-coding region
NC_010263.3	64934	G	A	0.1059	SNP in non-protein-coding region
NC_010263.3	65039	G	T	0.2202	SNP in non-protein-coding region
NC_010263.3	65203	A	G	0.3127	AAG	GAG	K	E	nonsyn
NC_010263.3	65337	T	C	0.2408	TGT	TGC	C	C	syn
NC_010263.3	65430	G	T	0.2611	CTG	CTT	L	L	syn
NC_010263.3	65517	T	C	0.2329	ACT	ACC	T	T	syn
NC_010263.3	65520	T	C	0.2352	GAT	GAC	D	D	syn
NC_010263.3	65528	T	C	0.2281	ATC	ACC	I	T	nonsyn
NC_010263.3	65584	G	T	0.2862	GTA	TTA	V	L	nonsyn
NC_010263.3	65772	G	T	0.6953	ACG	ACT	T	T	syn
NC_010263.3	65860	A	G	0.9917	AGT	GGT	S	G	nonsyn
NC_010263.3	65974	T	C	0.1439	SNP in non-protein-coding region
NC_010263.3	66045	G	A	0.1954	SNP in non-protein-coding region
NC_010263.3	66075	C	A	0.1678	SNP in non-protein-coding region
NC_010263.3	66081	A	T	0.1665	SNP in non-protein-coding region
NC_010263.3	66084	G	A	0.1692	SNP in non-protein-coding region
NC_010263.3	66101	G	A	0.1738	SNP in non-protein-coding region
NC_010263.3	66113	G	T	0.1722	SNP in non-protein-coding region
NC_010263.3	66134	A	G	0.1677	SNP in non-protein-coding region
NC_010263.3	66148	C	T	0.162	SNP in non-protein-coding region
NC_010263.3	66355	T	C	0.9921	SNP in non-protein-coding region
NC_010263.3	66531	G	T	0.2818	GGC	GGA	G	G	syn
NC_010263.3	66573	A	G	0.2871	AGT	AGC	S	S	syn
NC_010263.3	66601	G	T	0.2811	GCG	GAG	A	E	nonsyn
NC_010263.3	66605	C	T	0.2492	GCA	ACA	A	T	nonsyn
NC_010263.3	66607	T	G	0.2788	AAC	ACC	N	T	nonsyn
NC_010263.3	66617	G	T	0.3249	CAA	AAA	Q	K	nonsyn
NC_010263.3	66618	C	T	0.3229	ACG	ACA	T	T	syn
NC_010263.3	66656	C	A	0.308	GCC	TCC	A	S	nonsyn
NC_010263.3	66696	A	G	0.3079	CGT	CGC	R	R	syn
NC_010263.3	66711	A	G	0.2909	AAT	AAC	N	N	syn
NC_010263.3	67046	A	G	0.2827	TGT	CGT	C	R	nonsyn
NC_010263.3	67047	C	T	0.298	CTG	CTA	L	L	syn
NC_010263.3	67076	C	T	0.2785	GTT	ATT	V	I	nonsyn
NC_010263.3	67118	T	C	0.2467	ATG	GTG	M	V	nonsyn
NC_010263.3	67286	A	G	0.3653	TAT	CAT	Y	H	nonsyn
NC_010263.3	67318	T	G	0.3768	GAA	GCA	E	A	nonsyn
NC_010263.3	67329	G	A	0.3704	GCC	GCT	A	A	syn
NC_010263.3	67521	A	G	0.2881	AAT	AAC	N	N	syn
NC_010263.3	67522	T	C	0.2873	AAT	AGT	N	S	nonsyn
NC_010263.3	67527	T	C	0.2958	TTA	TTG	L	L	syn
NC_010263.3	67754	A	G	0.2542	ATT	ATC	I	I	syn
NC_010263.3	67784	G	T	0.2634	TTC	TTA	F	L	nonsyn
NC_010263.3	67793	G	T	0.2693	GGC	GGA	G	G	syn
NC_010263.3	67925	T	C	0.3121	CCA	CCG	P	P	syn
NC_010263.3	67948	C	A	0.3262	GCT	TCT	A	S	nonsyn
NC_010263.3	67994	C	T	0.3231	AGG	AGA	R	R	syn
NC_010263.3	68017	G	T	0.3046	CCT	ACT	P	T	nonsyn
NC_010263.3	68097	C	A	0.2706	GGG	GTG	G	V	nonsyn
NC_010263.3	68195	A	G	0.2572	TTT	TTC	F	F	syn
NC_010263.3	68383	C	T	0.265	GTT	ATT	V	I	nonsyn
NC_010263.3	68409	G	T	0.2163	SNP in non-protein-coding region
NC_010263.3	68437	G	A	0.2291	SNP in non-protein-coding region
NC_010263.3	68448	A	G	0.1944	SNP in non-protein-coding region
NC_010263.3	68458	A	G	0.1784	SNP in non-protein-coding region
NC_010263.3	68471	T	G	0.1829	SNP in non-protein-coding region
NC_010263.3	68475	C	T	0.1911	SNP in non-protein-coding region
NC_010263.3	68507	T	C	0.2208	SNP in non-protein-coding region
NC_010263.3	68509	C	T	0.221	SNP in non-protein-coding region
NC_010263.3	68518	T	C	0.2312	SNP in non-protein-coding region
NC_010263.3	68526	T	C	0.2394	SNP in non-protein-coding region
NC_010263.3	68534	T	C	0.2362	SNP in non-protein-coding region
NC_010263.3	68615	A	G	0.3237	SNP in non-protein-coding region
NC_010263.3	68628	C	T	0.2908	SNP in non-protein-coding region
NC_010263.3	68635	A	G	0.3152	SNP in non-protein-coding region
NC_010263.3	68790	C	T	0.1525	CAT	TAT	H	Y	nonsyn
NC_010263.3	68847	A	C	0.1377	AAT	CAT	N	H	nonsyn
NC_010263.3	68861	A	G	0.1302	GCA	GCG	A	A	syn
NC_010263.3	68871	G	A	0.1761	GTA	ATA	V	I	nonsyn
NC_010263.3	68885	G	T	0.2282	AAG	AAT	K	N	nonsyn
NC_010263.3	68896	C	A	0.2549	CCT	CAT	P	H	nonsyn
NC_010263.3	68910	G	A	0.2463	GCA	ACA	A	T	nonsyn
NC_010263.3	68931	A	G	0.3279	AAA	GAA	K	E	nonsyn
NC_010263.3	68972	A	G	0.2673	ACA	ACG	T	T	syn
NC_010263.3	69017	A	C	0.2655	CAA	CAC	Q	H	nonsyn
NC_010263.3	69275	T	C	0.3233	GGT	GGC	G	G	syn
NC_010263.3	69277	C	A	0.3059	GCA	GAA	A	E	nonsyn
NC_010263.3	69345	T	A	0.262	TCC	ACC	S	T	nonsyn
NC_010263.3	69381	G	A	0.2619	GTA	ATA	V	I	nonsyn
NC_010263.3	69475	A	C	0.2356	AAT	ACT	N	T	nonsyn
NC_010263.3	69541	A	G	0.198	GAT	GGT	D	G	nonsyn
NC_010263.3	69566	C	T	0.2476	AAC	AAT	N	N	syn
NC_010263.3	69614	A	G	0.2618	CCA	CCG	P	P	syn
NC_010263.3	69669	C	A	0.2495	CAT	AAT	H	N	nonsyn
NC_010263.3	69836	A	G	0.1663	SNP in non-protein-coding region
NC_010263.3	69885	T	C	0.1615	SNP in non-protein-coding region
NC_010263.3	69894	G	T	0.148	SNP in non-protein-coding region
NC_010263.3	69909	G	A	1	SNP in non-protein-coding region
NC_010263.3	69921	C	A	0.1335	SNP in non-protein-coding region
NC_010263.3	69922	G	A	0.1202	SNP in non-protein-coding region
NC_010263.3	69951	G	T	0.1395	SNP in non-protein-coding region
NC_010263.3	69954	C	T	0.1461	SNP in non-protein-coding region
NC_010263.3	69961	C	T	0.1562	SNP in non-protein-coding region
NC_010263.3	70031	A	G	0.1859	ATA	GTA	I	V	nonsyn
NC_010263.3	70195	G	T	0.298	GTG	GTT	V	V	syn
NC_010263.3	70211	G	A	0.3045	GTA	ATA	V	I	nonsyn
NC_010263.3	70243	T	C	0.3126	CTT	CTC	L	L	syn
NC_010263.3	70325	T	C	0.9958	TCT	CCT	S	P	nonsyn
NC_010263.3	70379	G	A	0.2938	GTT	ATT	V	I	nonsyn
NC_010263.3	70474	G	T	0.2757	GTG	GTT	V	V	syn
NC_010263.3	70630	T	C	0.2991	GCT	GCC	A	A	syn
NC_010263.3	70786	G	A	0.2816	TTG	TTA	L	L	syn
NC_010263.3	70854	T	C	0.2717	ATT	ACT	I	T	nonsyn
NC_010263.3	70939	T	C	0.2657	GCT	GCC	A	A	syn
NC_010263.3	70985	G	A	0.2606	GAT	AAT	D	N	nonsyn
NC_010263.3	71020	T	C	0.3168	GGT	GGC	G	G	syn
NC_010263.3	71335	T	C	0.3006	ATT	ATC	I	I	syn
NC_010263.3	71453	G	T	0.339	GCG	TCG	A	S	nonsyn
NC_010263.3	71455	G	T	0.3361	GCG	GCT	A	A	syn
NC_010263.3	71461	G	A	0.319	CCG	CCA	P	P	syn
NC_010263.3	71542	G	A	0.3018	GCG	GCA	A	A	syn
NC_010263.3	71614	T	G	0.2718	GTT	GTG	V	V	syn
NC_010263.3	71752	A	G	0.2697	CCA	CCG	P	P	syn
NC_010263.3	71776	C	A	0.301	ATC	ATA	I	I	syn
NC_010263.3	71782	C	T	0.307	AAC	AAT	N	N	syn
NC_010263.3	71796	C	A	0.3168	ACA	AAA	T	K	nonsyn
NC_010263.3	71817	T	C	0.3029	GTT	GCT	V	A	nonsyn
NC_010263.3	72047	G	A	0.2868	GTG	ATG	V	M	nonsyn
NC_010263.3	72064	T	C	0.3093	CTT	CTC	L	L	syn
NC_010263.3	72245	A	G	0.3096	SNP in non-protein-coding region
NC_010263.3	72342	C	A	0.2043	CAA	AAA	Q	K	nonsyn
NC_010263.3	72370	C	A	0.1946	GCA	GAA	A	E	nonsyn
NC_010263.3	72380	A	C	0.1927	AAA	AAC	K	N	nonsyn
NC_010263.3	72515	T	C	0.2488	GCT	GCC	A	A	syn
NC_010263.3	72518	T	C	0.2551	CTT	CTC	L	L	syn
NC_010263.3	72519	A	G	0.2512	ATT	GTT	I	V	nonsyn
NC_010263.3	72685	C	T	0.239	GCA	GTA	A	V	nonsyn
NC_010263.3	72771	C	T	0.2318	CTT	TTT	L	F	nonsyn
NC_010263.3	72886	C	G	0.1289	SNP in non-protein-coding region
NC_010263.3	72902	G	T	0.1975	SNP in non-protein-coding region
NC_010263.3	72952	C	T	0.3007	SNP in non-protein-coding region
NC_010263.3	72954	T	C	0.3041	SNP in non-protein-coding region
NC_010263.3	73018	A	G	0.3182	GTT	GCT	V	A	nonsyn
NC_010263.3	73038	G	A	0.3152	AAC	AAT	N	N	syn
NC_010263.3	73051	A	G	0.2821	CTA	CCA	L	P	nonsyn
NC_010263.3	73053	C	T	0.2846	AAG	AAA	K	K	syn
NC_010263.3	73122	C	G	0.3089	AGG	AGC	R	S	nonsyn
NC_010263.3	73178	G	T	0.3021	CAA	AAA	Q	K	nonsyn
NC_010263.3	73337	C	T	0.2336	GCT	ACT	A	T	nonsyn
NC_010263.3	73392	G	T	0.2686	SNP in non-protein-coding region
NC_010263.3	73477	C	T	0.2035	SNP in non-protein-coding region
NC_010263.3	73533	G	T	0.2814	SNP in non-protein-coding region
NC_010263.3	73546	T	C	0.2889	SNP in non-protein-coding region
NC_010263.3	73603	G	T	0.2645	TGT	TTT	C	F	nonsyn
NC_010263.3	73638	A	G	0.1014	AGG	GGG	R	G	nonsyn
NC_010263.3	73639	G	T	0.1437	AGG	ATG	R	M	nonsyn
NC_010263.3	73652	A	G	0.1717	CAA	CAG	Q	Q	syn
NC_010263.3	73684	G	T	0.2569	AGC	ATC	S	I	nonsyn
NC_010263.3	73743	C	G	0.2288	CAA	GAA	Q	E	nonsyn
NC_010263.3	73748	G	A	0.23	CAG	CAA	Q	Q	syn
NC_010263.3	73772	C	T	0.2347	TGC	TGT	C	C	syn
NC_010263.3	73855	G	T	0.2388	TGA	TTA	STOP	L	nonsyn
NC_010263.3	73857	A	G	0.9928	SNP in non-protein-coding region
NC_010263.3	73867	C	A	0.2473	SNP in non-protein-coding region
NC_010263.3	73907	T	C	0.2766	SNP in non-protein-coding region
NC_010263.3	73919	G	A	0.2601	SNP in non-protein-coding region
NC_010263.3	73921	A	C	0.9962	SNP in non-protein-coding region
NC_010263.3	73956	T	C	0.2067	SNP in non-protein-coding region
NC_010263.3	74014	T	C	0.2038	SNP in non-protein-coding region
NC_010263.3	74028	T	G	0.1948	SNP in non-protein-coding region
NC_010263.3	74057	C	T	0.1752	SNP in non-protein-coding region
NC_010263.3	74073	C	T	0.1651	CAT	TAT	H	Y	nonsyn
NC_010263.3	74428	T	C	0.2574	CTG	CCG	L	P	nonsyn
NC_010263.3	74457	T	C	0.2495	TGT	CGT	C	R	nonsyn
NC_010263.3	74468	C	T	0.2318	GGC	GGT	G	G	syn
NC_010263.3	74484	G	A	0.215	GTA	ATA	V	I	nonsyn
NC_010263.3	74489	C	T	0.2322	GTC	GTT	V	V	syn
NC_010263.3	74492	A	G	0.2312	GAA	GAG	E	E	syn
NC_010263.3	74513	C	A	0.2279	GTC	GTA	V	V	syn
NC_010263.3	74562	G	T	0.2559	GAA	TAA	E	STOP	nonsyn
NC_010263.3	74565	G	A	0.284	GTA	ATA	V	I	nonsyn
NC_010263.3	74584	T	C	0.3077	ATA	ACA	I	T	nonsyn
NC_010263.3	74664	T	G	0.2961	TAT	GAT	Y	D	nonsyn
NC_010263.3	74714	C	G	0.2421	CGC	CGG	R	R	syn
NC_010263.3	74789	A	G	0.1323	ACA	ACG	T	T	syn
NC_010263.3	74792	G	T	0.128	TCG	TCT	S	S	syn
NC_010263.3	74794	A	G	0.1159	CAT	CGT	H	R	nonsyn
NC_010263.3	74885	T	C	0.1623	SNP in non-protein-coding region
NC_010263.3	74904	T	C	0.2182	SNP in non-protein-coding region
NC_010263.3	74966	G	T	0.2995	ACT	AAT	T	N	nonsyn
NC_010263.3	74980	T	G	0.269	CCA	CCC	P	P	syn
NC_010263.3	75079	G	T	0.259	GGC	GGA	G	G	syn
NC_010263.3	75134	G	A	0.2745	ACA	ATA	T	I	nonsyn
NC_010263.3	75248	T	C	0.2373	CAT	CGT	H	R	nonsyn
NC_010263.3	75592	T	A	0.2752	SNP in non-protein-coding region
NC_010263.3	75740	T	C	0.2461	SNP in non-protein-coding region
NC_010263.3	75744	A	G	0.227	SNP in non-protein-coding region
NC_010263.3	75782	A	G	0.2203	AAT	AGT	N	S	nonsyn
NC_010263.3	75787	C	T	0.2309	CCC	TCC	P	S	nonsyn
NC_010263.3	75794	A	G	0.2253	AAT	AGT	N	S	nonsyn
NC_010263.3	75810	A	G	0.2191	TCA	TCG	S	S	syn
NC_010263.3	75814	C	T	0.2162	CTA	TTA	L	L	syn
NC_010263.3	75819	C	A	0.2264	AGC	AGA	S	R	nonsyn
NC_010263.3	75906	A	G	0.2699	TCA	TCG	S	S	syn
NC_010263.3	75951	A	G	0.2869	GGA	GGG	G	G	syn
NC_010263.3	76094	C	T	0.2797	GCA	GTA	A	V	nonsyn
NC_010263.3	76119	T	C	0.2653	CCT	CCC	P	P	syn
NC_010263.3	76168	G	T	0.3301	GTA	TTA	V	L	nonsyn
NC_010263.3	76172	T	C	0.3104	GTT	GCT	V	A	nonsyn
NC_010263.3	76258	A	T	0.3002	ATG	TTG	M	L	nonsyn
NC_010263.3	76437	A	G	0.3402	GTA	GTG	V	V	syn
NC_010263.3	76473	A	G	0.3291	TTA	TTG	L	L	syn
NC_010263.3	76524	G	A	0.2684	AGG	AGA	R	R	syn
NC_010263.3	76564	G	T	0.2684	GCT	TCT	A	S	nonsyn
NC_010263.3	76710	G	A	0.23	ACG	ACA	T	T	syn
NC_010263.3	76722	C	T	0.2456	TAC	TAT	Y	Y	syn
NC_010263.3	76737	G	T	0.2273	GGG	GGT	G	G	syn
NC_010263.3	76795	A	C	0.2614	ATT	CTT	I	L	nonsyn
NC_010263.3	77010	T	C	0.292	GCT	GCC	A	A	syn
NC_010263.3	77106	T	C	0.3135	GGT	GGC	G	G	syn
NC_010263.3	77148	G	A	0.3847	GCG	GCA	A	A	syn
NC_010263.3	77196	A	G	0.1055	GTA	GTG	V	V	syn
NC_010263.3	77296	A	G	0.78	SNP in non-protein-coding region
NC_010263.3	77305	A	G	0.2432	SNP in non-protein-coding region
NC_010263.3	77362	C	G	0.9935	SNP in non-protein-coding region
NC_010263.3	77385	G	C	0.5707	SNP in non-protein-coding region
NC_010263.3	77387	A	T	0.5459	SNP in non-protein-coding region
NC_010263.3	77388	A	T	0.5787	SNP in non-protein-coding region
NC_010263.3	77389	A	C	0.5635	SNP in non-protein-coding region
NC_010263.3	77392	G	T	0.5842	SNP in non-protein-coding region
NC_010263.3	77393	A	T	0.5224	SNP in non-protein-coding region
NC_010263.3	77394	A	T	0.559	SNP in non-protein-coding region
NC_010263.3	77396	G	C	0.6212	SNP in non-protein-coding region
NC_010263.3	77468	T	G	0.1029	SNP in non-protein-coding region
NC_010263.3	77500	T	C	0.1819	SNP in non-protein-coding region
NC_010263.3	77517	A	G	0.1989	AAA	AGA	K	R	nonsyn
NC_010263.3	77529	A	G	0.2219	AAA	AGA	K	R	nonsyn
NC_010263.3	77661	A	C	0.2753	GAA	GCA	E	A	nonsyn
NC_010263.3	77737	G	T	0.2776	GCG	GCT	A	A	syn
NC_010263.3	77769	C	T	0.2772	GCT	GTT	A	V	nonsyn
NC_010263.3	77791	T	G	0.2809	GGT	GGG	G	G	syn
NC_010263.3	77992	T	C	0.2868	GCT	GCC	A	A	syn
NC_010263.3	78046	C	T	0.2875	GCC	GCT	A	A	syn
NC_010263.3	78144	A	C	0.3061	GAA	GCA	E	A	nonsyn
NC_010263.3	78162	T	C	0.3072	CTT	CCT	L	P	nonsyn
NC_010263.3	78206	T	C	0.3088	TTT	CTT	F	L	nonsyn
NC_010263.3	78319	G	A	0.2274	TTG	TTA	L	L	syn
NC_010263.3	78433	C	A	0.3055	CGC	CGA	R	R	syn
NC_010263.3	78494	C	T	0.2596	CTT	TTT	L	F	nonsyn
NC_010263.3	78505	C	T	0.2659	CAC	CAT	H	H	syn
NC_010263.3	78559	G	A	0.2114	GGG	GGA	G	G	syn
NC_010263.3	78637	T	G	0.2326	GGT	GGG	G	G	syn
NC_010263.3	78793	C	A	0.3574	TAC	TAA	Y	STOP	nonsyn
NC_010263.3	78928	G	A	0.2609	GTG	GTA	V	V	syn
NC_010263.3	78931	T	C	0.2276	GCT	GCC	A	A	syn
NC_010263.3	78966	C	A	0.2532	GCA	GAA	A	E	nonsyn
NC_010263.3	79087	C	A	0.2874	ACC	ACA	T	T	syn
NC_010263.3	79309	T	C	0.2206	GCT	GCC	A	A	syn
NC_010263.3	79342	A	G	0.2669	TTA	TTG	L	L	syn
NC_010263.3	79399	T	G	0.2991	GGT	GGG	G	G	syn
NC_010263.3	79513	A	C	0.2182	GCA	GCC	A	A	syn
NC_010263.3	79541	C	A	0.2622	CGA	AGA	R	R	syn
NC_010263.3	79561	A	G	0.2176	GCA	GCG	A	A	syn
NC_010263.3	79571	A	G	0.2195	ATA	GTA	I	V	nonsyn
NC_010263.3	79723	T	G	0.3018	GGT	GGG	G	G	syn
NC_010263.3	79756	A	T	0.2989	GCA	GCT	A	A	syn
NC_010263.3	79852	C	A	0.2765	CGC	CGA	R	R	syn
NC_010263.3	80338	G	T	0.2676	TTG	TTT	L	F	nonsyn
NC_010263.3	80896	A	C	0.2162	CAA	CAC	Q	H	nonsyn
NC_010263.3	80935	C	A	0.2119	TTC	TTA	F	L	nonsyn
NC_010263.3	81002	G	T	0.2303	GCC	TCC	A	S	nonsyn
NC_010263.3	81275	A	G	0.2949	TTA	TTG	L	L	syn
NC_010263.3	81294	G	T	0.2676	GCC	TCC	A	S	nonsyn
NC_010263.3	81411	G	A	0.2511	GTA	ATA	V	I	nonsyn
NC_010263.3	81441	G	A	0.2342	GTA	ATA	V	I	nonsyn
NC_010263.3	81715	T	A	0.2866	GCT	GCA	A	A	syn
NC_010263.3	81881	C	A	0.2102	CAA	AAA	Q	K	nonsyn
NC_010263.3	81976	G	T	0.2284	AAG	AAT	K	N	nonsyn
NC_010263.3	82008	C	A	0.2374	GCA	GAA	A	E	nonsyn
NC_010263.3	82028	G	A	0.2142	GAT	AAT	D	N	nonsyn
NC_010263.3	82234	G	A	0.2283	AAG	AAA	K	K	syn
NC_010263.3	82541	C	T	0.3069	AAC	AAT	N	N	syn
NC_010263.3	82703	G	A	0.227	GAG	GAA	E	E	syn
NC_010263.3	82718	C	A	0.3106	ATC	ATA	I	I	syn
NC_010263.3	82735	G	A	0.105	AGA	AAA	R	K	nonsyn
NC_010263.3	82739	A	G	0.3305	GAA	GAG	E	E	syn
NC_010263.3	82766	T	C	0.2296	AAT	AAC	N	N	syn
NC_010263.3	82802	G	T	0.3456	GCG	GCT	A	A	syn
NC_010263.3	82843	T	C	0.363	GTA	GCA	V	A	nonsyn
NC_010263.3	82952	G	A	0.2451	CTG	CTA	L	L	syn
NC_010263.3	82961	T	G	0.271	GGT	GGG	G	G	syn
NC_010263.3	83010	T	C	0.2619	TAT	CAT	Y	H	nonsyn
NC_010263.3	83093	G	T	0.275	CCG	CCT	P	P	syn
NC_010263.3	83136	A	G	0.3649	ACT	GCT	T	A	nonsyn
NC_010263.3	83142	A	G	0.3621	AAT	GAT	N	D	nonsyn
NC_010263.3	83170	T	C	0.372	GTT	GCT	V	A	nonsyn
NC_010263.3	83183	A	G	0.3287	AAA	AAG	K	K	syn
NC_010263.3	83273	G	A	0.2607	TTG	TTA	L	L	syn
NC_010263.3	83398	A	G	0.3413	SNP in non-protein-coding region
NC_010263.3	83430	A	G	0.7984	SNP in non-protein-coding region
NC_010263.3	83444	A	G	0.2162	SNP in non-protein-coding region
NC_010263.3	83783	G	A	0.1558	GAT	AAT	D	N	nonsyn
NC_010263.3	83867	G	A	0.1927	GCT	ACT	A	T	nonsyn
NC_010263.3	83873	G	A	0.1899	GAA	AAA	E	K	nonsyn
NC_010263.3	84167	G	T	0.2835	GTA	TTA	V	L	nonsyn
NC_010263.3	84252	T	C	0.2377	TTA	TCA	L	S	nonsyn
NC_010263.3	84290	T	A	0.2344	TTA	ATA	L	I	nonsyn
NC_010263.3	84376	A	G	0.2736	AGA	AGG	R	R	syn
NC_010263.3	84445	T	C	0.2927	ACT	ACC	T	T	syn
NC_010263.3	84622	A	G	0.2922	TTA	TTG	L	L	syn
NC_010263.3	84828	G	A	0.2469	AGA	AAA	R	K	nonsyn
NC_010263.3	84902	C	T	0.2919	CTA	TTA	L	L	syn
NC_010263.3	84964	G	A	0.2835	ACG	ACA	T	T	syn
NC_010263.3	84979	A	G	0.2473	GAA	GAG	E	E	syn
NC_010263.3	85030	A	G	0.2328	AGA	AGG	R	R	syn
NC_010263.3	85485	G	A	0.1503	GTG	GTA	V	V	syn
NC_010263.3	85519	C	T	0.1507	SNP in non-protein-coding region
NC_010263.3	85528	G	A	0.1596	SNP in non-protein-coding region
NC_010263.3	85550	A	G	0.1844	CAA	CAG	Q	Q	syn
NC_010263.3	85754	A	G	0.7313	GGA	GGG	G	G	syn
NC_010263.3	85755	G	C	0.2578	GTT	CTT	V	L	nonsyn
NC_010263.3	85850	T	C	0.3205	ACT	ACC	T	T	syn
NC_010263.3	85852	C	A	0.3319	GCA	GAA	A	E	nonsyn
NC_010263.3	85859	T	C	0.3076	GCT	GCC	A	A	syn
NC_010263.3	86010	A	G	0.301	ACT	GCT	T	A	nonsyn
NC_010263.3	86153	A	G	0.2933	CAA	CAG	Q	Q	syn
NC_010263.3	86169	G	A	0.2687	GGC	AGC	G	S	nonsyn
NC_010263.3	86171	C	T	0.2784	GGC	GGT	G	G	syn
NC_010263.3	86234	C	T	0.2604	ATC	ATT	I	I	syn
NC_010263.3	86285	T	C	0.2673	GAT	GAC	D	D	syn
NC_010263.3	86321	T	C	0.256	TCT	TCC	S	S	syn
NC_010263.3	86781	A	C	0.2503	TAT	TCT	Y	S	nonsyn
NC_010263.3	86840	A	G	0.2471	ATT	GTT	I	V	nonsyn
NC_010263.3	86883	G	T	0.2206	TGA	TTA	STOP	L	nonsyn
NC_010263.3	86949	G	A	0.1175	SNP in non-protein-coding region
NC_010263.3	86951	A	G	0.1137	SNP in non-protein-coding region
NC_010263.3	87016	C	A	0.1202	SNP in non-protein-coding region
NC_010263.3	87040	G	A	0.2094	SNP in non-protein-coding region
NC_010263.3	87041	C	A	0.2082	SNP in non-protein-coding region
NC_010263.3	87081	A	G	0.2251	SNP in non-protein-coding region
NC_010263.3	87082	A	G	0.2445	SNP in non-protein-coding region
NC_010263.3	87097	A	T	0.235	SNP in non-protein-coding region
NC_010263.3	87155	C	T	0.2459	SNP in non-protein-coding region
NC_010263.3	87187	T	G	0.2256	GTT	GTG	V	V	syn
NC_010263.3	87206	G	A	0.2318	GAG	AAG	E	K	nonsyn
NC_010263.3	87211	G	A	0.2172	ATG	ATA	M	I	nonsyn
NC_010263.3	87224	G	A	0.2148	GCT	ACT	A	T	nonsyn
NC_010263.3	87234	T	G	0.1946	CTC	CGC	L	R	nonsyn
NC_010263.3	87241	G	A	0.2186	ATG	ATA	M	I	nonsyn
NC_010263.3	87338	A	G	0.1542	ATT	GTT	I	V	nonsyn
NC_010263.3	87354	T	C	0.1334	CTG	CCG	L	P	nonsyn
NC_010263.3	87355	G	A	0.1315	CTG	CTA	L	L	syn
NC_010263.3	87369	G	A	0.1234	TGG	TAG	W	STOP	nonsyn
NC_010263.3	87527	A	G	0.2215	SNP in non-protein-coding region
NC_010263.3	87530	A	G	0.2247	SNP in non-protein-coding region
NC_010263.3	87588	C	A	0.2433	SNP in non-protein-coding region
NC_010263.3	87607	T	A	0.2339	SNP in non-protein-coding region
NC_010263.3	87620	A	C	0.2211	SNP in non-protein-coding region
NC_010263.3	87633	T	G	0.2395	SNP in non-protein-coding region
NC_010263.3	87657	C	A	0.2585	SNP in non-protein-coding region
NC_010263.3	87745	T	C	0.2659	SNP in non-protein-coding region
NC_010263.3	87793	G	A	0.2797	GGT	GAT	G	D	nonsyn
NC_010263.3	88069	G	A	0.3709	AAC	AAT	N	N	syn
NC_010263.3	88090	T	C	0.3537	GAA	GAG	E	E	syn
NC_010263.3	88209	C	T	0.2534	GTC	ATC	V	I	nonsyn
NC_010263.3	88216	A	G	0.2537	TAT	TAC	Y	Y	syn
NC_010263.3	88264	C	T	0.2489	CTG	CTA	L	L	syn
NC_010263.3	88425	C	A	0.2765	SNP in non-protein-coding region
NC_010263.3	88440	A	G	0.2527	SNP in non-protein-coding region
NC_010263.3	88449	G	A	0.2195	SNP in non-protein-coding region
NC_010263.3	88459	T	C	0.2164	SNP in non-protein-coding region
NC_010263.3	88463	C	A	0.19	SNP in non-protein-coding region
NC_010263.3	88487	G	A	0.1779	SNP in non-protein-coding region
NC_010263.3	88576	C	T	0.3178	TAC	TAT	Y	Y	syn
NC_010263.3	88794	G	A	0.2878	AGT	AAT	S	N	nonsyn
NC_010263.3	88906	G	A	0.3218	GAG	GAA	E	E	syn
NC_010263.3	88942	A	G	0.2802	AAA	AAG	K	K	syn
NC_010263.3	89044	C	A	0.2267	GGC	GGA	G	G	syn
NC_010263.3	89201	A	G	0.2762	AAT	GAT	N	D	nonsyn
NC_010263.3	89240	G	T	0.2907	GTT	TTT	V	F	nonsyn
NC_010263.3	89398	A	G	0.3473	TTA	TTG	L	L	syn
NC_010263.3	89435	A	G	0.3317	AAA	GAA	K	E	nonsyn
NC_010263.3	89533	G	T	0.2023	GGG	GGT	G	G	syn
NC_010263.3	89627	A	G	0.2291	ATT	GTT	I	V	nonsyn
NC_010263.3	89662	C	T	0.2142	TTC	TTT	F	F	syn
NC_010263.3	89729	C	T	0.1231	SNP in non-protein-coding region
NC_010263.3	89746	G	A	0.1639	SNP in non-protein-coding region
NC_010263.3	89778	G	A	0.1714	SNP in non-protein-coding region
NC_010263.3	89780	A	G	0.1907	SNP in non-protein-coding region
NC_010263.3	89835	C	T	0.2617	AAC	AAT	N	N	syn
NC_010263.3	89876	A	G	0.2503	AAG	AGG	K	R	nonsyn
NC_010263.3	89897	C	A	0.2419	GCA	GAA	A	E	nonsyn
NC_010263.3	89922	C	A	0.2497	GAC	GAA	D	E	nonsyn
NC_010263.3	89924	T	C	0.2535	ATA	ACA	I	T	nonsyn
NC_010263.3	89962	G	A	0.2815	GTT	ATT	V	I	nonsyn
NC_010263.3	89995	G	T	0.2846	GCT	TCT	A	S	nonsyn
NC_010263.3	90078	A	C	0.2823	GGA	GGC	G	G	syn
NC_010263.3	90176	G	A	0.2623	AGC	AAC	S	N	nonsyn
NC_010263.3	90204	G	T	0.2655	TCG	TCT	S	S	syn
NC_010263.3	90289	A	G	0.2469	AGT	GGT	S	G	nonsyn
NC_010263.3	90294	T	C	0.2468	TAT	TAC	Y	Y	syn
NC_010263.3	90357	T	G	0.2699	ACT	ACG	T	T	syn
NC_010263.3	90378	A	G	0.2558	GAA	GAG	E	E	syn
NC_010263.3	90490	T	G	0.3214	TAT	GAT	Y	D	nonsyn
NC_010263.3	90494	A	C	0.3258	GAT	GCT	D	A	nonsyn
NC_010263.3	90513	T	C	0.3335	ATT	ATC	I	I	syn
NC_010263.3	90632	A	C	0.2577	GAA	GCA	E	A	nonsyn
NC_010263.3	90652	A	C	0.2857	AGT	CGT	S	R	nonsyn
NC_010263.3	90663	A	C	0.2928	CTA	CTC	L	L	syn
NC_010263.3	90873	G	T	0.2807	CTG	CTT	L	L	syn
NC_010263.3	90895	G	C	0.2684	GTT	CTT	V	L	nonsyn
NC_010263.3	90917	T	G	0.2757	GTT	GGT	V	G	nonsyn
NC_010263.3	90972	T	C	0.2591	GTT	GTC	V	V	syn
NC_010263.3	91028	C	T	0.2861	GCT	GTT	A	V	nonsyn
NC_010263.3	91048	A	C	0.2966	AAT	CAT	N	H	nonsyn
NC_010263.3	91059	G	A	0.2898	GGG	GGA	G	G	syn
NC_010263.3	91237	A	C	0.3634	AAC	CAC	N	H	nonsyn
NC_010263.3	91246	T	G	0.3778	TCA	GCA	S	A	nonsyn
NC_010263.3	91310	T	C	0.3405	GTT	GCT	V	A	nonsyn
NC_010263.3	91336	T	G	0.2905	TCT	GCT	S	A	nonsyn
NC_010263.3	91434	G	T	0.2837	GAG	GAT	E	D	nonsyn
NC_010263.3	91562	T	G	0.2799	SNP in non-protein-coding region
NC_010263.3	91574	G	A	0.266	SNP in non-protein-coding region
NC_010263.3	91590	A	G	0.2426	SNP in non-protein-coding region
NC_010263.3	91597	A	G	0.2478	SNP in non-protein-coding region
NC_010263.3	91612	C	T	0.3155	SNP in non-protein-coding region
NC_010263.3	91620	T	C	0.3349	SNP in non-protein-coding region
NC_010263.3	91621	G	A	0.344	SNP in non-protein-coding region
NC_010263.3	91629	G	T	0.377	SNP in non-protein-coding region
NC_010263.3	91669	G	T	0.4148	SNP in non-protein-coding region
NC_010263.3	91683	C	T	0.4169	SNP in non-protein-coding region
NC_010263.3	91686	A	T	0.4155	SNP in non-protein-coding region
NC_010263.3	91698	A	C	0.4099	SNP in non-protein-coding region
NC_010263.3	91762	G	T	0.3496	TTG	TTT	L	F	nonsyn
NC_010263.3	91783	G	A	0.2769	ATG	ATA	M	I	nonsyn
NC_010263.3	91855	G	A	0.1762	CTG	CTA	L	L	syn
NC_010263.3	91884	C	A	0.187	GCA	GAA	A	E	nonsyn
NC_010263.3	91900	C	A	0.1993	GCC	GCA	A	A	syn
NC_010263.3	91915	A	G	0.2321	ACA	ACG	T	T	syn
NC_010263.3	91957	C	T	0.2677	ACC	ACT	T	T	syn
NC_010263.3	91991	A	C	0.2534	AGT	CGT	S	R	nonsyn
NC_010263.3	92005	C	T	0.2523	CGC	CGT	R	R	syn
NC_010263.3	92240	C	A	0.2658	CAA	AAA	Q	K	nonsyn
NC_010263.3	92248	A	G	0.2698	CCA	CCG	P	P	syn
NC_010263.3	92296	C	T	0.264	GAC	GAT	D	D	syn
NC_010263.3	92299	T	C	0.2432	GAT	GAC	D	D	syn
NC_010263.3	92326	C	T	0.2332	GCC	GCT	A	A	syn
NC_010263.3	92342	T	C	0.2094	TTT	CTT	F	L	nonsyn
NC_010263.3	92449	T	C	0.2477	SNP in non-protein-coding region
NC_010263.3	92483	C	T	0.2289	SNP in non-protein-coding region
NC_010263.3	92509	C	T	0.2248	SNP in non-protein-coding region
NC_010263.3	92513	T	C	0.2415	SNP in non-protein-coding region
NC_010263.3	92527	A	G	0.2468	SNP in non-protein-coding region
NC_010263.3	92667	A	G	0.2643	TCA	TCG	S	S	syn
NC_010263.3	92769	G	A	0.2738	GCG	GCA	A	A	syn
NC_010263.3	92775	A	G	0.2698	GTA	GTG	V	V	syn
NC_010263.3	92784	C	T	0.2864	GAC	GAT	D	D	syn
NC_010263.3	92858	C	T	0.2897	TCG	TTG	S	L	nonsyn
NC_010263.3	92919	A	G	0.2907	GCA	GCG	A	A	syn
NC_010263.3	92949	G	A	0.2881	ATG	ATA	M	I	nonsyn
NC_010263.3	93020	G	A	0.2771	GGT	GAT	G	D	nonsyn
NC_010263.3	93052	A	G	0.2464	AGT	GGT	S	G	nonsyn
NC_010263.3	93162	T	C	0.31	ATT	ATC	I	I	syn
NC_010263.3	93163	A	G	0.2912	AAC	GAC	N	D	nonsyn
NC_010263.3	93166	T	C	0.3012	TAT	CAT	Y	H	nonsyn
NC_010263.3	93202	G	A	0.3126	GTC	ATC	V	I	nonsyn
NC_010263.3	93282	T	C	0.2958	CGT	CGC	R	R	syn
NC_010263.3	93345	A	C	0.3191	ATA	ATC	I	I	syn
NC_010263.3	93348	T	C	0.3009	GTT	GTC	V	V	syn
NC_010263.3	93615	A	G	0.3489	TTA	TTG	L	L	syn
NC_010263.3	93637	T	G	0.3437	TAT	GAT	Y	D	nonsyn
NC_010263.3	93755	C	A	0.2482	ACA	AAA	T	K	nonsyn
NC_010263.3	93778	C	T	0.2158	CCA	TCA	P	S	nonsyn
NC_010263.3	93792	A	G	0.2318	ATA	ATG	I	M	nonsyn
NC_010263.3	93818	T	C	0.2021	ATA	ACA	I	T	nonsyn
NC_010263.3	93837	A	C	0.2263	TTA	TTC	L	F	nonsyn
NC_010263.3	93909	A	G	0.2773	AAA	AAG	K	K	syn
NC_010263.3	93942	T	C	0.2475	AAT	AAC	N	N	syn
NC_010263.3	93955	T	C	0.2686	TGG	CGG	W	R	nonsyn
NC_010263.3	94049	C	T	0.763	ACG	ATG	T	M	nonsyn
NC_010263.3	94051	T	C	0.2378	TTT	CTT	F	L	nonsyn
NC_010263.3	94056	T	G	0.2435	ACT	ACG	T	T	syn
NC_010263.3	94180	G	A	0.3205	GAA	AAA	E	K	nonsyn
NC_010263.3	94332	T	C	0.3351	GGT	GGC	G	G	syn
NC_010263.3	94346	C	T	0.3318	ACG	ATG	T	M	nonsyn
NC_010263.3	94404	A	G	0.2917	AAA	AAG	K	K	syn
NC_010263.3	94512	T	G	0.2317	GGT	GGG	G	G	syn
NC_010263.3	94549	T	C	0.2169	TTG	CTG	L	L	syn
NC_010263.3	94575	T	A	0.2294	CCT	CCA	P	P	syn
NC_010263.3	94577	A	T	0.2167	GAA	GTA	E	V	nonsyn
NC_010263.3	94752	T	C	0.1248	CCT	CCC	P	P	syn
NC_010263.3	94875	G	T	0.2381	SNP in non-protein-coding region
NC_010263.3	94910	C	T	0.2957	SNP in non-protein-coding region
NC_010263.3	94911	T	C	0.2891	SNP in non-protein-coding region
NC_010263.3	94996	T	C	0.372	SNP in non-protein-coding region
NC_010263.3	95057	A	G	0.3831	SNP in non-protein-coding region
NC_010263.3	95061	G	A	0.3661	SNP in non-protein-coding region
NC_010263.3	95153	G	A	0.293	SNP in non-protein-coding region
NC_010263.3	95233	C	T	0.3017	SNP in non-protein-coding region
NC_010263.3	95247	A	G	0.3131	SNP in non-protein-coding region
NC_010263.3	95248	A	C	0.3053	SNP in non-protein-coding region
NC_010263.3	95263	T	G	0.3196	SNP in non-protein-coding region
NC_010263.3	95268	G	C	0.3109	SNP in non-protein-coding region
NC_010263.3	95318	T	A	0.3569	SNP in non-protein-coding region
NC_010263.3	95319	A	G	0.3711	SNP in non-protein-coding region
NC_010263.3	95349	T	G	0.3473	SNP in non-protein-coding region
NC_010263.3	95410	A	T	0.3963	SNP in non-protein-coding region
NC_010263.3	95418	A	G	0.4203	SNP in non-protein-coding region
NC_010263.3	95419	T	G	0.4345	SNP in non-protein-coding region
NC_010263.3	95440	A	G	0.415	SNP in non-protein-coding region
NC_010263.3	95474	A	T	0.4272	SNP in non-protein-coding region
NC_010263.3	95530	G	A	0.2447	ACA	ATA	T	I	nonsyn
NC_010263.3	95621	T	C	0.2201	ATC	GTC	I	V	nonsyn
NC_010263.3	95723	T	C	0.1921	ATT	GTT	I	V	nonsyn
NC_010263.3	95772	C	A	0.187	GCG	GCT	A	A	syn
NC_010263.3	95799	A	G	0.1842	TAT	TAC	Y	Y	syn
NC_010263.3	95826	A	G	0.2	TAT	TAC	Y	Y	syn
NC_010263.3	95837	C	T	0.1887	GTA	ATA	V	I	nonsyn
NC_010263.3	95871	T	C	0.23	AAA	AAG	K	K	syn
NC_010263.3	95886	C	T	0.2411	GTG	GTA	V	V	syn
NC_010263.3	95902	C	T	0.2781	GGA	GAA	G	E	nonsyn
NC_010263.3	95903	C	T	0.2786	GGA	AGA	G	R	nonsyn
NC_010263.3	95963	G	A	0.3808	CTA	TTA	L	L	syn
NC_010263.3	96025	C	T	0.3672	AGG	AAG	R	K	nonsyn
NC_010263.3	96069	A	G	0.31	GTT	GTC	V	V	syn
NC_010263.3	96153	G	T	0.2556	GGC	GGA	G	G	syn
NC_010263.3	96238	C	T	0.2475	AGA	AAA	R	K	nonsyn
NC_010263.3	96301	T	C	0.2292	AAT	AGT	N	S	nonsyn
NC_010263.3	96327	A	T	0.2281	AAT	AAA	N	K	nonsyn
NC_010263.3	96367	G	T	0.2107	TCT	TAT	S	Y	nonsyn
NC_010263.3	96397	T	C	0.1843	AAT	AGT	N	S	nonsyn
NC_010263.3	96419	C	T	0.2175	GCT	ACT	A	T	nonsyn
NC_010263.3	96441	T	G	0.2325	CTA	CTC	L	L	syn
NC_010263.3	96474	T	G	0.2757	ATA	ATC	I	I	syn
NC_010263.3	96483	C	T	0.2905	GGG	GGA	G	G	syn
NC_010263.3	96508	A	G	0.281	GTA	GCA	V	A	nonsyn
NC_010263.3	96511	T	C	0.2515	AAA	AGA	K	R	nonsyn
NC_010263.3	96651	G	A	0.2914	CAC	CAT	H	H	syn
NC_010263.3	96656	C	T	0.2896	GAT	AAT	D	N	nonsyn
NC_010263.3	96673	T	C	0.2956	AAC	AGC	N	S	nonsyn
NC_010263.3	96728	C	T	0.3182	GTT	ATT	V	I	nonsyn
NC_010263.3	96785	C	T	0.2485	GCT	ACT	A	T	nonsyn
NC_010263.3	96880	T	C	0.1717	SNP in non-protein-coding region
NC_010263.3	97082	G	T	0.2517	SNP in non-protein-coding region
NC_010263.3	97126	G	T	0.2592	GTG	GTT	V	V	syn
NC_010263.3	97135	C	A	0.2464	CAC	CAA	H	Q	nonsyn
NC_010263.3	97648	A	G	0.255	CTA	CTG	L	L	syn
NC_010263.3	97679	A	T	0.2433	SNP in non-protein-coding region
NC_010263.3	97689	C	T	0.2583	SNP in non-protein-coding region
NC_010263.3	97717	T	C	0.2246	ACT	ACC	T	T	syn
NC_010263.3	97729	G	T	0.2255	GAG	GAT	E	D	nonsyn
NC_010263.3	97747	C	T	0.2348	TCC	TCT	S	S	syn
NC_010263.3	97856	A	G	0.324	ATT	GTT	I	V	nonsyn
NC_010263.3	97859	A	G	0.3354	ACT	GCT	T	A	nonsyn
NC_010263.3	97878	G	A	0.3585	AGT	AAT	S	N	nonsyn
NC_010263.3	97891	A	G	0.3782	GTA	GTG	V	V	syn
NC_010263.3	97943	G	A	0.3599	GTA	ATA	V	I	nonsyn
NC_010263.3	98003	G	A	0.3149	GTT	ATT	V	I	nonsyn
NC_010263.3	98163	A	G	0.2891	SNP in non-protein-coding region
NC_010263.3	98182	C	A	0.3312	SNP in non-protein-coding region
NC_010263.3	98188	A	G	0.3249	SNP in non-protein-coding region
NC_010263.3	98212	C	T	0.3755	SNP in non-protein-coding region
NC_010263.3	98268	A	G	0.2356	SNP in non-protein-coding region
NC_010263.3	98295	A	G	0.1674	SNP in non-protein-coding region
NC_010263.3	98327	C	A	0.2255	SNP in non-protein-coding region
NC_010263.3	98383	C	A	0.2544	CGA	AGA	R	R	syn
NC_010263.3	98384	G	A	0.2445	CGA	CAA	R	Q	nonsyn
NC_010263.3	98430	A	G	0.2909	GAA	GAG	E	E	syn
NC_010263.3	98481	A	G	0.2985	GTA	GTG	V	V	syn
NC_010263.3	98487	T	G	0.3097	GGT	GGG	G	G	syn
NC_010263.3	98632	T	G	0.2739	TAT	GAT	Y	D	nonsyn
NC_010263.3	98648	A	G	0.2571	GAT	GGT	D	G	nonsyn
NC_010263.3	98778	T	C	0.262	AGT	AGC	S	S	syn
NC_010263.3	98811	A	T	0.2843	GAA	GAT	E	D	nonsyn
NC_010263.3	98994	C	T	0.2304	GCC	GCT	A	A	syn
NC_010263.3	99021	A	G	0.2432	GTA	GTG	V	V	syn
NC_010263.3	99074	T	C	0.2504	ATT	ACT	I	T	nonsyn
NC_010263.3	99231	T	C	0.2408	TAT	TAC	Y	Y	syn
NC_010263.3	99267	C	T	0.2553	TGC	TGT	C	C	syn
NC_010263.3	99303	A	C	0.2752	GGA	GGC	G	G	syn
NC_010263.3	99507	T	C	0.2536	AGT	AGC	S	S	syn
NC_010263.3	99591	G	A	0.2703	TTG	TTA	L	L	syn
NC_010263.3	99643	A	G	0.294	AGT	GGT	S	G	nonsyn
NC_010263.3	99697	T	C	0.2638	TAT	CAT	Y	H	nonsyn
NC_010263.3	99737	G	A	0.2487	TGT	TAT	C	Y	nonsyn
NC_010263.3	99784	C	A	0.2232	CAA	AAA	Q	K	nonsyn
NC_010263.3	99818	A	C	0.1924	TAT	TCT	Y	S	nonsyn
NC_010263.3	99829	G	A	0.1914	GCT	ACT	A	T	nonsyn
NC_010263.3	99849	T	C	0.2007	GAT	GAC	D	D	syn
NC_010263.3	99878	A	G	0.2158	AAT	AGT	N	S	nonsyn
NC_010263.3	99919	T	C	0.2727	SNP in non-protein-coding region
NC_010263.3	99930	C	A	0.3145	SNP in non-protein-coding region
NC_010263.3	99983	C	T	0.2894	SNP in non-protein-coding region
NC_010263.3	100000	T	C	0.2579	SNP in non-protein-coding region
NC_010263.3	100038	A	T	0.2041	SNP in non-protein-coding region
NC_010263.3	100061	T	C	0.1434	SNP in non-protein-coding region
NC_010263.3	100069	C	G	0.1303	SNP in non-protein-coding region
NC_010263.3	100071	T	C	0.1259	SNP in non-protein-coding region
NC_010263.3	100072	G	A	0.1248	SNP in non-protein-coding region
NC_010263.3	100074	C	G	0.1262	SNP in non-protein-coding region
NC_010263.3	100078	T	C	0.9985	SNP in non-protein-coding region
NC_010263.3	100102	A	G	0.1262	SNP in non-protein-coding region
NC_010263.3	100121	T	C	0.1363	SNP in non-protein-coding region
NC_010263.3	100132	A	G	0.1504	SNP in non-protein-coding region
NC_010263.3	100145	A	G	0.2006	SNP in non-protein-coding region
NC_010263.3	100160	A	G	0.2194	SNP in non-protein-coding region
NC_010263.3	100171	T	C	0.2229	SNP in non-protein-coding region
NC_010263.3	100224	A	T	0.293	SNP in non-protein-coding region
NC_010263.3	100335	C	T	0.2755	CGT	CAT	R	H	nonsyn
NC_010263.3	100448	T	C	0.2751	TTA	TTG	L	L	syn
NC_010263.3	100508	T	C	0.3218	AAA	AAG	K	K	syn
NC_010263.3	100510	T	G	0.3066	AAA	CAA	K	Q	nonsyn
NC_010263.3	100545	T	C	0.3441	AAC	AGC	N	S	nonsyn
NC_010263.3	100646	G	T	0.3237	CAC	CAA	H	Q	nonsyn
NC_010263.3	100697	A	G	0.997	TGT	TGC	C	C	syn
[truncated: 25,912 more rows]
