# Supplementary material for: Genetic sequencing of a 1944 Rocky Mountain spotted fever vaccine
Source: Sci Rep. 2023 Mar 22;13:4687. doi: 10.1038/s41598-023-31894-0 (PMC10031714; doi:10.1038/s41598-023-31894-0)
Supplement: Supplementary file 2 — Supplementary Information 2. [file 41598_2023_31894_MOESM2_ESM.xlsx]

## Sheet: R_rickettsii_ompB_SNPs_compare5
Supplemental Table 2. SNP analysis at OmpA, OmpB, and GltA gene regions of called SNPs among R. rickettsii, R. rhipicephali, R. slovaca, and R. conorii genomes
Gene region	R.rickettsii position	R.rickettsii base	SNPs>10%	SNPs>50%	R.rhipicephali	R.slovaca	R.conorii	SNPs match R.rhipicephali	SNPs match R.slovaca	SNPs match R.conorii
ompA	1176610	G	A		G	G	G
	1176633	T	C		C	C	C	Yes	Yes	Yes
	1176715	A	G		G	A	A	Yes
	1176739	C	T		T	T	T	Yes	Yes	Yes
	1176756	A	G		G	A	A	Yes
	1176764	T	C		C	T	T	Yes
	1177033	G	A		A	G	G	Yes
	1177080	T	C		C	T	T	Yes
	1177108	T	G		G	T	T	Yes
	1177297	G	T		T	G	G	Yes
	1177352	C	T		T	C	C	Yes
	1177400	G	A		G	G	G
	1177432	A	G		G	A	A	Yes
	1177454	C	A		A	C	C	Yes
	1177458	A	C		C	C	C	Yes	Yes	Yes
	1177546	G	A		A	G	G	Yes
	1177570	A	C		C	C	C	Yes	Yes	Yes
	1177576	A	G		G	A	A	Yes
	1177603	C	T		T	C	C	Yes
	1177697	G	A		G	G	G
	1177730	G	T		T	G	G	Yes
	1177736	T	G		G	T	T	Yes
	1177739	C	T		T	T	T	Yes	Yes	Yes
	1177753	T	C		T	T	T
	1177765	T	C		C	C	C	Yes	Yes	Yes
	1177851	T	C		C	T	T	Yes
	1177854	A	G		G	G	G	Yes	Yes	Yes
	1177874	G	A		A	G	G	Yes
	1177924	C	A		A	C	C	Yes
	1178068	G	A		A	G	G	Yes
	1178124	C	T		T	T	T	Yes	Yes	Yes
	1178160	T	C		C	C	C	Yes	Yes	Yes
	1178219	C	T		T	C	C	Yes
	1178271	T	C		C	G	G	Yes
	1178366	G	A		A	G	G	Yes
	1178407	A	G		G	A	A	Yes
	1178411	A	G		G	A	A	Yes
	1178472	G	T		T	G	G	Yes
	1178511	T	C		C	T	T	Yes
	1178527	T	G		G	G	G	Yes	Yes	Yes
	1178528	T	C		T	T	T
	1178529	T	C		C	T	T	Yes
	1178590	T	A		G	T	T
	1178693	A	G		G	G	G	Yes	Yes	Yes
	1178713	A	G		G	A	A	Yes
	1178726	C	T		T	C	C	Yes
	1178754	C	T		T	C	C	Yes
	1178766	A	G		G	A	A	Yes
	1178776	A	G		G	A	A	Yes
	1178804	T	C		C	T	T	Yes
	1178813	A	G		G	A	A	Yes
	1178821	T	C		C	C	C	Yes	Yes	Yes
	1178856	T	C		C	C	T	Yes	Yes
	1178859	T	C		C	C	C	Yes	Yes	Yes
	1178860	A	G		G	A	A	Yes
	1178861	C	A		A	C	A	Yes		Yes
	1178881	C	A		A	A	A	Yes	Yes	Yes
	1178883	A	C		C	C	C	Yes	Yes	Yes
	1178890	T	G		G	T	T	Yes
	1178913	A	G		G	A	A	Yes
	1178966	A	G		G	A	A	Yes
	1179016	T	G		G	G	G	Yes	Yes	Yes
	1179038	C	G		G	C	C	Yes
	1179051	C	T		T	T	T	Yes	Yes	Yes
	1179063	C	T		T	C	C	Yes
	1179091	C	T		T	C	C	Yes
	1179096	T	C		C	T	T	Yes
	1179185	T	G		G	T	T	Yes
	1179203	A	T		T	A	A	Yes
	1179238	A	G		G	A	A	Yes
	1179250	A	G		G	G	G	Yes	Yes	Yes
	1179282	T	C		C	T	T	Yes
	1179317	G	A		A	G	G	Yes
	1179331	A	G		G	A	A	Yes
	1179367	C	A		A	C	C	Yes
	1179368	G	T		T	G	G	Yes
	1179369	T	C		C	T	T	Yes
	1179374	T	A		C	T	T
	1179378	C	T		T	C	C	Yes
	1179418	A	T		T	A	A	Yes
	1179449	A	G		G	A	A	Yes
	1179455	A	G		G	G	G	Yes	Yes	Yes
	1179464	C	G		G	A	A	Yes
	1179471	T	C		C	T	T	Yes
	1179483	T	C		C	C	C	Yes	Yes	Yes
	1179504	C	T		C	C	C
	1179512	A	G		G	G	G	Yes	Yes	Yes
	1179528	T	C		C	C	C	Yes	Yes	Yes
	1179541	A	G		G	G	G	Yes	Yes	Yes
	1179577	T	G		G	T	T	Yes
	1179578	A	G		G	A	A	Yes
	1179584	G	T		T	T	T	Yes	Yes	Yes
	1179596	A	G		G	A	A	Yes
	1179622	A	G		G	A	A	Yes
	1179661	G	A		G	G	G
	1179666	C	T		T	C	C	Yes
	1179667	T	G		G	G	G	Yes	Yes	Yes
	1179709	C	T		T	C	C	Yes
	1179711	T	C		C	T	T	Yes
	1179713	G	A		A	G	G	Yes
	1179796	A	T		-	A	A
	1179797	T	G		-	T	T
	1179798	T	C		-	T	T
	1179813	C	T		-	T	T		Yes	Yes
	1179814	C	G		-	G	G		Yes	Yes
	1179845	A	G		-	A	A
	1179923	G	A		-	G	G
	1179945	T	C		-	T	T
	1179949	T	C		-	C	A		Yes
	1179964	A	G		-	G	T		Yes
	1179978	G	A		-	G	C
	1180012	A	T		-	A	A
	1180013	T	G		-	T	T
	1180014	T	C		-	T	T
	1180015	T	C		T	T	T
	1180026	C	T		T	T	T	Yes	Yes	Yes
	1180030	C	G		G	C	G	Yes		Yes
	1180061	A	G		G	A	A	Yes
	1180139	G	A		A	G	G	Yes
	1180161	T	C		C	T	T	Yes
	1180165	T	C		C	C	C	Yes	Yes	Yes
	1180180	A	G		G	G	G	Yes	Yes	Yes
	1180194	G	A		A	G	G	Yes
	1180228	A	T		T	A	A	Yes
	1180229	T	G		G	T	T	Yes
	1180230	T	C		C	T	T	Yes
	1180231	T	C		T	T	T
	1180242	C	T		T	T	T	Yes	Yes	Yes
	1180246	C	G		G	C	G	Yes		Yes
	1180277	A	G		G	G	G	Yes	Yes	Yes
	1180343	G	T	T	G	G	G
	1180347	C	A		C	C	C
	1180351	T	C		T	T	T
	1180355	G	A	A	G	G	G
	1180362	T	C		C	C	C	Yes	Yes	Yes
	1180363	C	T		T	C	T	Yes		Yes
	1180427	C	T		C	T	C		Yes
	1180429	T	C		T	C	T		Yes
	1180431	T	C		T	C	T		Yes
	1180432	C	T		C	T	C		Yes
	1180435	G	T		G	T	G		Yes
	1180443	A	C		A	A	C			Yes
	1180480	T	C		T	T	T
	1180587	T	C		C	T	T	Yes
	1180588	C	T		T	C	C	Yes
	1180594	T	A		A	T	T	Yes
	1180596	T	C		C	T	T	Yes
	1180618	T	C		C	C	C	Yes	Yes	Yes
	1180652	T	C	C	C	T	T	Yes
	1180654	C	T	T	T	C	C	Yes
	1180656	C	T	T	T	C	C	Yes
	1180657	T	C	C	C	T	T	Yes
	1180660	T	G	G	G	T	T	Yes
	1180668	C	A	A	A	C	C	Yes
	1180759	A	G		T	G	G		Yes	Yes
	1180807	C	T		T	T	T	Yes	Yes	Yes
	1180810	C	A		A	C	C	Yes
	1180812	T	C		C	T	T	Yes
	1180906	A	G	G	G	G	A	Yes	Yes
	1180918	T	C	C	C	T	-	Yes
	1180963	G	A		A	G	G	Yes
	1181028	T	C		C	T	C	Yes		Yes
	1181029	C	T		T	C	C	Yes
	1181035	T	A		A	T	C	Yes
	1181037	T	C		C	T	T	Yes
	1181159	A	G		G	G	G
	1181237	G	A		A	A	A
	1181259	T	C		C	C	C
	1181263	T	C		A	C	A		Yes
	1181278	A	G		C	G	C		Yes
	1181292	G	A		-	G	-
	1181301	C	T		T	T	T
	1181326	A	T		T	T	T
	1181327	T	G		G	G	G
	1181328	T	C		C	C	C
	1181329	T	C		C	C	C
	1181340	C	T		T	T	T	Yes	Yes	Yes
	1181344	C	G		C	C	G			Yes
	1181416	A	G		T	G	G		Yes	Yes
	1181464	C	T		T	T	T	Yes	Yes	Yes
	1181467	C	A		A	G	C	Yes
	1181469	T	C		C	T	T	Yes
	1181563	A	G	G	G	A	G	Yes		Yes
	1181575	T	C	C	C	T	T	Yes
	1181620	G	A		A	G	G	Yes
	1181685	T	C		C	T	T	Yes
	1181686	C	T		T	C	C	Yes
	1181692	T	A		A	T	T	Yes
	1181694	T	C		C	T	T	Yes
	1181750	T	C		C	T	T	Yes
	1181752	C	T		T	C	C	Yes
	1181754	C	T		T	C	C	Yes
	1181755	T	C		T	T	T
	1181758	T	G		A	T	T
	1181766	C	A		G	C	C
	1181839	T	G		G	T	G	Yes		Yes
	1181859	A	C		C	C	C	Yes	Yes	Yes
	1181863	A	G		G	G	G	Yes	Yes	Yes
	1181865	C	T		T	C	C	Yes
	1181867	G	A		A	G	G	Yes
	1181906	C	T		T	C	C	Yes
	1181940	C	A		A	A	A	Yes	Yes	Yes
	1181974	T	G		G	T	T	Yes
	1181979	A	G		G	G	G	Yes	Yes	Yes
	1181997	G	A		G	G	G
	1182004	T	G		G	T	G	Yes		Yes
	1182008	G	T		T	T	T	Yes	Yes	Yes
	1182031	T	C		C	C	C	Yes	Yes	Yes
	1182032	T	C		C	T	C	Yes		Yes
	1182036	T	C		C	T	T	Yes
	1182038	T	C		C	T	C	Yes		Yes
	1182054	A	G		G	G	G	Yes	Yes	Yes
	1182109	T	G		G	G	G	Yes	Yes	Yes
	1182119	G	A		A	G	G	Yes
	1182121	T	C		C	T	T	Yes
	1182127	G	T		T	G	A	Yes
	1182140	C	T		T	T	T	Yes	Yes	Yes
	1182281	C	A		A	C	C	Yes
	1182292	G	A		A	G	G	Yes
	1182293	T	C		C	C	C	Yes	Yes	Yes
	1182386	T	G		G	G	G	Yes	Yes	Yes
ompB	1014125	A	C		C	A	A	Yes
	1014170	A	G		G	A	A	Yes
	1014212	T	C		C	C	C	Yes	Yes	Yes
	1014229	T	C		C	C	C	Yes	Yes	Yes
	1014231	G	A		A	G	G	Yes
	1014285	G	T		T	G	G	Yes
	1014286	G	T		T	G	G	Yes
	1014313	A	G		G	A	A	Yes
	1014318	T	C		T	C	C		Yes	Yes
	1014332	G	T		G	G	G
	1014353	T	C		C	T	T	Yes
	1014399	T	C		C	T	T	Yes
	1014546	A	G		G	G	G	Yes	Yes	Yes
	1014561	G	A		A	G	G	Yes
	1014566	G	T		T	G	G	Yes
	1014680	T	C		C	T	T	Yes
	1014728	C	T		T	C	C	Yes
	1014756	A	G		G	G	G	Yes	Yes	Yes
	1014795	G	A		A	G	G	Yes
	1014804	A	G		G	G	G	Yes	Yes	Yes
	1014831	G	A		A	G	G	Yes
	1014914	C	T		T	C	C	Yes
	1014941	T	C		C	C	C	Yes	Yes	Yes
	1014971	A	G		G	G	G	Yes	Yes	Yes
	1015076	A	C		C	C	C	Yes	Yes	Yes
	1015087	A	G		G	G	G	Yes	Yes	Yes
	1015097	T	C		C	T	T	Yes
	1015128	A	G		G	A	A	Yes
	1015134	G	A		A	G	G	Yes
	1015145	T	C		C	T	T	Yes
	1015222	T	C		C	C	C	Yes	Yes	Yes
	1015230	C	T		T	C	C	Yes
	1015247	G	A		A	G	A	Yes		Yes
	1015334	T	C		C	C	C	Yes	Yes	Yes
	1015374	G	A		A	G	G	Yes
	1015379	T	C		C	C	C	Yes	Yes	Yes
	1015454	C	T		T	C	C	Yes
	1015467	T	G		G	T	T	Yes
	1015496	T	C		C	C	C	Yes	Yes	Yes
	1015506	C	A		A	T	C	Yes
	1015516	A	G		G	A	A	Yes
	1015517	A	C		C	A	A	Yes
	1015550	A	C		C	A	A	Yes
	1015565	C	T		T	C	C	Yes
	1015625	C	G		G	G	G	Yes	Yes	Yes
	1015631	C	T		T	T	T	Yes	Yes	Yes
	1015636	T	G		G	T	T	Yes
	1015637	T	C		C	T	T	Yes
	1015655	C	T	T	T	T	T	Yes	Yes	Yes
	1015673	T	C		C	C	C	Yes	Yes	Yes
	1015685	C	A		A	A	A	Yes	Yes	Yes
	1015690	C	T		T	T	C	Yes	Yes
	1015691	C	T		T	C	C	Yes
	1015697	T	C		C	T	T	Yes
	1015753	C	T		T	C	C	Yes
	1015754	T	C		C	C	C	Yes	Yes	Yes
	1015816	A	C		C	A	A	Yes
	1015845	A	G		G	A	A	Yes
	1015864	C	A		A	C	C	Yes
	1015887	C	A		A	C	C	Yes
	1015891	A	G		A	A	A
	1015915	C	G		G	C	C	Yes
	1015957	C	T		T	C	C	Yes
	1015960	A	G		G	G	A	Yes	Yes
	1016067	G	T		T	G	G	Yes
	1016072	T	G		G	T	T	Yes
	1016077	G	T		G	G	G
	1016165	G	T		T	T	T	Yes	Yes	Yes
	1016171	T	C		C	C	C	Yes	Yes	Yes
	1016233	T	C	C	C	C	C	Yes	Yes	Yes
	1016300	C	T		T	T	T	Yes	Yes	Yes
	1016304	G	T		T	G	G	Yes
	1016305	C	T		T	C	C	Yes
	1016323	T	G		G	G	G	Yes	Yes	Yes
	1016397	T	G		G	T	T	Yes
	1016411	C	A		A	C	C	Yes
	1016413	A	G		G	A	A	Yes
	1016455	A	G		G	A	A	Yes
	1016457	G	A		A	G	G	Yes
	1016464	T	G		G	T	T	Yes
	1016468	G	T		T	A	A	Yes
	1016486	T	C		C	T	T	Yes
	1016488	T	C		C	T	T	Yes
	1016495	T	C		C	T	T	Yes
	1016536	G	T		T	G	G	Yes
	1016537	C	A		A	C	C	Yes
	1016539	T	C		C	T	T	Yes
	1016540	T	C		C	T	T	Yes
	1016629	C	A		A	A	A	Yes	Yes	Yes
	1016674	G	T		T	G	G	Yes
	1016685	G	T		T	G	G	Yes
	1016687	T	C		C	T	T	Yes
	1016733	C	A		A	A	A	Yes	Yes	Yes
	1016746	G	A		A	G	G	Yes
	1016797	G	T		G	G	G
	1016838	G	A		A	G	G	Yes
	1016891	C	T		T	C	C	Yes
	1016899	A	G		G	A	A	Yes
	1016903	T	G		G	T	T	Yes
	1016905	A	G		G	A	G	Yes		Yes
	1016945	T	C		C	T	T	Yes
	1016967	G	A		A	G	G	Yes
	1016983	C	T		T	T	T	Yes	Yes	Yes
	1016984	C	T		T	T	T	Yes	Yes	Yes
	1016991	G	T		T	T	T	Yes	Yes	Yes
	1017022	C	T		T	C	C	Yes
	1017039	T	G		G	T	T	Yes
	1017055	G	T		T	G	G	Yes
	1017059	C	T		T	T	T	Yes	Yes	Yes
	1017077	C	A		A	C	C	Yes
	1017083	C	T		T	T	T	Yes	Yes	Yes
	1017121	T	C		C	T	T	Yes
	1017122	T	C		C	T	C	Yes		Yes
	1017124	C	T		T	C	C	Yes
	1017125	T	C		C	T	T	Yes
	1017130	A	G		G	G	A	Yes	Yes
	1017178	T	G	G	G	G	G	Yes	Yes	Yes
	1017196	T	G		G	T	T	Yes
	1017202	T	C		C	T	T	Yes
	1017249	G	A		A	G	G	Yes
	1017266	C	T		T	T	C	Yes	Yes
	1017271	G	T		T	G	G	Yes
	1017290	C	A		A	C	C	Yes
	1017306	G	A		A	G	G	Yes
	1017483	G	A		A	G	G	Yes
	1017497	T	C		C	C	T	Yes	Yes
	1017524	G	C		C	G	G	Yes
	1017578	T	C		C	T	C	Yes		Yes
	1017611	C	T		T	C	C	Yes
	1017640	G	A		A	G	G	Yes
	1017706	T	G		G	G	G	Yes	Yes	Yes
	1017724	T	G		G	T	T	Yes
	1017792	T	C		C	C	C	Yes	Yes	Yes
	1017797	C	T		T	T	T	Yes	Yes	Yes
	1017800	T	C		C	T	T	Yes
	1017808	T	G		G	G	A	Yes	Yes
	1017831	A	G		G	G	G	Yes	Yes	Yes
	1017841	T	G		G	T	G	Yes		Yes
	1017857	C	T		T	T	T	Yes	Yes	Yes
	1017869	T	C		C	C	C	Yes	Yes	Yes
	1017911	C	T		T	T	T	Yes	Yes	Yes
	1017918	A	G		G	G	G	Yes	Yes	Yes
	1017932	T	C		C	T	T	Yes
	1017945	C	T		T	T	T	Yes	Yes	Yes
	1017948	A	G		G	A	A	Yes
	1017949	G	C		C	G	A	Yes
	1017950	T	C		C	C	C	Yes	Yes	Yes
	1017997	T	G		G	T	T	Yes
	1018009	A	G		G	A	A	Yes
	1018011	C	A		A	C	C	Yes
	1018088	C	G		G	G	C	Yes	Yes
	1018102	G	A		A	T	T	Yes
	1018114	T	G		G	T	T	Yes
	1018135	T	G		G	T	T	Yes
	1018136	C	T		T	C	C	Yes
	1018140	A	C		T	A	A
	1018142	C	T		T	T	T	Yes	Yes	Yes
	1018175	T	C		C	C	C	Yes	Yes	Yes
	1018184	T	C		C	C	C	Yes	Yes	Yes
	1018195	G	C		C	G	G	Yes
	1018199	G	T		T	T	T	Yes	Yes	Yes
	1018240	G	T		T	T	T	Yes	Yes	Yes
	1018256	T	C		C	T	C	Yes		Yes
	1018280	T	C		C	C	T	Yes	Yes
	1018285	G	C		C	G	A	Yes
	1018287	A	G		G	A	A	Yes
	1018288	T	A		A	T	T	Yes
	1018289	T	C		C	T	T	Yes
	1018291	T	G		G	T	T	Yes
	1018308	T	A		A	C	C	Yes
	1018313	T	A		A	T	T	Yes
	1018327	G	T		T	C	C	Yes
	1018364	T	C		C	T	T	Yes
	1018433	C	T		T	C	C	Yes
	1018442	T	C		C	T	T	Yes
	1018495	G	T		T	G	G	Yes
	1018499	G	C		C	C	C	Yes	Yes	Yes
	1018506	G	C		C	G	G	Yes
	1018507	A	C		C	A	C	Yes		Yes
	1018511	C	T		C	C	C
	1018516	C	G		G	C	C	Yes
	1018527	T	G		G	T	T	Yes
	1018528	T	C		C	T	T	Yes
	1018543	T	G		G	C	T	Yes
	1018558	T	C		C	T	T	Yes
	1018559	T	C		C	T	T	Yes
	1018570	A	G		G	A	G	Yes		Yes
	1018597	G	A		A	G	G	Yes
	1018619	C	T		T	T	T	Yes	Yes	Yes
	1018654	T	C		C	T	T	Yes
	1018655	T	C		C	T	T	Yes
	1018660	G	A		A	G	A	Yes		Yes
	1018667	T	C		C	T	T	Yes
	1018676	G	T		T	T	T	Yes	Yes	Yes
	1018678	G	C		C	G	G	Yes
	1018685	G	T		T	T	T	Yes	Yes	Yes
	1018687	G	A	A	G	A	A		Yes	Yes
	1018690	A	G		G	A	A	Yes
	1018754	T	C		C	C	T	Yes	Yes
	1018758	C	A		A	A	A	Yes	Yes	Yes
	1018791	G	T		T	T	T	Yes	Yes	Yes
	1018842	T	C		C	T	T	Yes
	1018843	C	G		G	G	G	Yes	Yes	Yes
	1018861	G	A		A	G	G	Yes
	1018902	G	T		T	T	T	Yes	Yes	Yes
	1018904	C	T		T	C	C	Yes
	1018927	A	G		G	A	A	Yes
gltA	1213798	G	A		G	G	G
	1213746	T	C		T	T	T
	1212501	T	G		G	T	T	Yes
	1212889	T	C		C	T	T	Yes
	1212943	A	T		T	A	A	Yes
	1213060	G	A		G	G	G
	1212977	G	A		A	G	G	Yes
	1213603	G	A		G	G	G
	1213063	G	A		G	G	A			Yes
	1213528	T	C		C	C	C	Yes	Yes	Yes
	1213024	C	T		T	C	C	Yes
	1213408	A	G		G	A	A	Yes
	1213459	A	C		C	A	A	Yes
	1212867	C	T		T	C	C	Yes
	1212775	T	G		G	G	G	Yes	Yes	Yes
	1213417	C	T		T	T	T	Yes	Yes	Yes
	1213157	G	T		T	G	G	Yes
	1213359	C	A		A	A	A	Yes	Yes	Yes
	1212839	A	G		G	G	G	Yes	Yes	Yes
	1213270	A	G		G	A	A	Yes
