# Supplementary material for: Genetic sequencing of a 1944 Rocky Mountain spotted fever vaccine
Source: Sci Rep. 2023 Mar 22;13:4687. doi: 10.1038/s41598-023-31894-0 (PMC10031714; doi:10.1038/s41598-023-31894-0)
Supplement: Supplementary file 3 — Supplementary Information 3. [file 41598_2023_31894_MOESM3_ESM.xlsx]

## Sheet: SupplementalTable3
Supplemental Table 3. SNPs called in C. burnetii
genome	genome_position	ref_base	snp_base	snp_perc	ref_code	snp_code	ref_aa	snp_aa	snp_type*
NC_002971.4	1	T	G	0.3607	SNP in non-protein-coding region
NC_002971.4	2	A	G	0.4153	SNP in non-protein-coding region
NC_002971.4	3	C	T	0.1771	SNP in non-protein-coding region
NC_002971.4	4	T	A	0.1273	SNP in non-protein-coding region
NC_002971.4	5	T	G	0.1685	SNP in non-protein-coding region
NC_002971.4	6	T	C	0.1922	TAA	TAG	STOP	STOP	syn
NC_002971.4	165815	G	A	0.1221	SNP in non-protein-coding region
NC_002971.4	165824	T	A	0.2266	SNP in non-protein-coding region
NC_002971.4	165827	T	A	0.1798	SNP in non-protein-coding region
NC_002971.4	165832	G	A	0.1102	SNP in non-protein-coding region
NC_002971.4	165838	T	G	0.2739	SNP in non-protein-coding region
NC_002971.4	165842	C	T	0.4495	SNP in non-protein-coding region
NC_002971.4	165843	T	C	0.4832	SNP in non-protein-coding region
NC_002971.4	165847	A	T	0.3802	SNP in non-protein-coding region
NC_002971.4	165850	G	C	0.1785	SNP in non-protein-coding region
NC_002971.4	165859	C	T	0.6272	SNP in non-protein-coding region
NC_002971.4	165860	G	C	0.4403	SNP in non-protein-coding region
NC_002971.4	165878	C	T	0.7076	SNP in non-protein-coding region
NC_002971.4	165944	G	C	0.5234	SNP in non-protein-coding region
NC_002971.4	165953	G	C	0.6957	SNP in non-protein-coding region
NC_002971.4	165955	A	C	0.4845	SNP in non-protein-coding region
NC_002971.4	165958	C	G	0.658	SNP in non-protein-coding region
NC_002971.4	165965	C	G	0.4727	SNP in non-protein-coding region
NC_002971.4	165970	A	C	0.4303	SNP in non-protein-coding region
NC_002971.4	165973	G	A	0.1569	SNP in non-protein-coding region
NC_002971.4	165977	C	A	0.147	SNP in non-protein-coding region
NC_002971.4	165981	T	A	0.1404	SNP in non-protein-coding region
NC_002971.4	165982	G	A	0.3942	SNP in non-protein-coding region
NC_002971.4	165986	A	T	0.1132	SNP in non-protein-coding region
NC_002971.4	165987	G	A	0.3777	SNP in non-protein-coding region
NC_002971.4	165996	C	A	0.1107	SNP in non-protein-coding region
NC_002971.4	166008	C	T	0.2386	SNP in non-protein-coding region
NC_002971.4	166015	G	A	0.1856	SNP in non-protein-coding region
NC_002971.4	166426	G	C	0.11	SNP in non-protein-coding region
NC_002971.4	166428	A	T	0.1322	SNP in non-protein-coding region
NC_002971.4	166429	G	C	0.1247	SNP in non-protein-coding region
NC_002971.4	166432	A	G	0.2674	SNP in non-protein-coding region
NC_002971.4	166436	T	A	0.3548	SNP in non-protein-coding region
NC_002971.4	166447	G	A	0.5039	SNP in non-protein-coding region
NC_002971.4	166449	T	C	0.524	SNP in non-protein-coding region
NC_002971.4	166450	C	G	0.5113	SNP in non-protein-coding region
NC_002971.4	166451	T	A	0.4782	SNP in non-protein-coding region
NC_002971.4	166461	G	A	0.5883	SNP in non-protein-coding region
NC_002971.4	166489	G	T	0.6792	SNP in non-protein-coding region
NC_002971.4	166490	A	G	0.6455	SNP in non-protein-coding region
NC_002971.4	166549	A	G	0.594	SNP in non-protein-coding region
NC_002971.4	166562	C	T	0.4893	SNP in non-protein-coding region
NC_002971.4	166573	T	A	0.4349	SNP in non-protein-coding region
NC_002971.4	166574	C	G	0.4213	SNP in non-protein-coding region
NC_002971.4	166579	C	G	0.4011	SNP in non-protein-coding region
NC_002971.4	166581	T	A	0.3878	SNP in non-protein-coding region
NC_002971.4	166582	G	A	0.3717	SNP in non-protein-coding region
NC_002971.4	166583	T	G	0.3718	SNP in non-protein-coding region
NC_002971.4	166591	G	A	0.398	SNP in non-protein-coding region
NC_002971.4	166592	A	C	0.3528	SNP in non-protein-coding region
NC_002971.4	166595	T	A	0.3632	SNP in non-protein-coding region
NC_002971.4	166596	G	T	0.3759	SNP in non-protein-coding region
NC_002971.4	166611	C	T	0.4206	SNP in non-protein-coding region
NC_002971.4	166612	G	C	0.427	SNP in non-protein-coding region
NC_002971.4	166613	A	T	0.4134	SNP in non-protein-coding region
NC_002971.4	166615	T	A	0.4317	SNP in non-protein-coding region
NC_002971.4	166649	C	T	0.5176	SNP in non-protein-coding region
NC_002971.4	166654	G	A	0.5225	SNP in non-protein-coding region
NC_002971.4	166673	T	C	0.6522	SNP in non-protein-coding region
NC_002971.4	166689	C	T	0.5418	SNP in non-protein-coding region
NC_002971.4	166690	G	A	0.641	SNP in non-protein-coding region
NC_002971.4	166692	C	T	0.1256	SNP in non-protein-coding region
NC_002971.4	166696	A	T	0.5371	SNP in non-protein-coding region
NC_002971.4	166711	A	G	0.5309	SNP in non-protein-coding region
NC_002971.4	166724	T	A	0.5585	SNP in non-protein-coding region
NC_002971.4	166734	G	A	0.5508	SNP in non-protein-coding region
NC_002971.4	166766	T	C	0.5887	SNP in non-protein-coding region
NC_002971.4	166790	G	A	0.4391	SNP in non-protein-coding region
NC_002971.4	166817	G	C	0.1593	SNP in non-protein-coding region
NC_002971.4	166818	C	G	0.1694	SNP in non-protein-coding region
NC_002971.4	166819	A	T	0.1609	SNP in non-protein-coding region
NC_002971.4	166820	G	A	0.1536	SNP in non-protein-coding region
NC_002971.4	166872	T	A	0.2032	SNP in non-protein-coding region
NC_002971.4	166898	A	G	0.3037	SNP in non-protein-coding region
NC_002971.4	166910	T	C	0.3221	SNP in non-protein-coding region
NC_002971.4	166930	A	G	0.4861	SNP in non-protein-coding region
NC_002971.4	166940	T	C	0.5341	SNP in non-protein-coding region
NC_002971.4	166957	T	C	0.4361	SNP in non-protein-coding region
NC_002971.4	166974	C	T	0.1295	SNP in non-protein-coding region
NC_002971.4	166984	A	G	0.1046	SNP in non-protein-coding region
NC_002971.4	166996	A	G	0.4526	SNP in non-protein-coding region
NC_002971.4	166997	A	G	0.501	SNP in non-protein-coding region
NC_002971.4	167001	T	C	0.3824	SNP in non-protein-coding region
NC_002971.4	167003	C	A	0.394	SNP in non-protein-coding region
NC_002971.4	167004	C	A	0.4178	SNP in non-protein-coding region
NC_002971.4	167010	C	T	0.3911	SNP in non-protein-coding region
NC_002971.4	167011	G	A	0.3925	SNP in non-protein-coding region
NC_002971.4	167017	G	C	0.3333	SNP in non-protein-coding region
NC_002971.4	167018	C	T	0.3265	SNP in non-protein-coding region
NC_002971.4	167031	G	T	0.27	SNP in non-protein-coding region
NC_002971.4	167033	C	G	0.2818	SNP in non-protein-coding region
NC_002971.4	167038	C	T	0.2857	SNP in non-protein-coding region
NC_002971.4	167044	G	T	0.2727	SNP in non-protein-coding region
NC_002971.4	167045	G	T	0.2649	SNP in non-protein-coding region
NC_002971.4	167047	A	G	0.2487	SNP in non-protein-coding region
NC_002971.4	167052	C	T	0.2823	SNP in non-protein-coding region
NC_002971.4	167082	G	A	0.2338	SNP in non-protein-coding region
NC_002971.4	167101	C	T	0.1225	SNP in non-protein-coding region
NC_002971.4	167950	T	G	0.2509	SNP in non-protein-coding region
NC_002971.4	167962	G	T	0.4667	SNP in non-protein-coding region
NC_002971.4	167967	T	C	0.469	SNP in non-protein-coding region
NC_002971.4	167970	A	T	0.4865	SNP in non-protein-coding region
NC_002971.4	167976	C	G	0.5295	SNP in non-protein-coding region
NC_002971.4	167978	T	A	0.5237	SNP in non-protein-coding region
NC_002971.4	168011	T	G	0.6358	SNP in non-protein-coding region
NC_002971.4	168024	C	T	0.6222	SNP in non-protein-coding region
NC_002971.4	168048	T	C	0.6276	SNP in non-protein-coding region
NC_002971.4	168077	T	G	0.4876	SNP in non-protein-coding region
NC_002971.4	168093	A	G	0.3605	SNP in non-protein-coding region
NC_002971.4	168095	G	A	0.3614	SNP in non-protein-coding region
NC_002971.4	168108	A	G	0.2211	SNP in non-protein-coding region
NC_002971.4	168188	T	A	0.1016	SNP in non-protein-coding region
NC_002971.4	168362	T	C	0.1013	SNP in non-protein-coding region
NC_002971.4	168369	G	A	0.1003	SNP in non-protein-coding region
NC_002971.4	168371	T	C	0.1204	SNP in non-protein-coding region
NC_002971.4	168372	C	G	0.1263	SNP in non-protein-coding region
NC_002971.4	168391	T	C	0.2444	SNP in non-protein-coding region
NC_002971.4	168419	T	G	0.2844	SNP in non-protein-coding region
NC_002971.4	168420	A	G	0.2893	SNP in non-protein-coding region
NC_002971.4	168422	G	T	0.2671	SNP in non-protein-coding region
NC_002971.4	168423	A	C	0.2902	SNP in non-protein-coding region
NC_002971.4	168424	C	A	0.2921	SNP in non-protein-coding region
NC_002971.4	168458	C	T	0.1355	SNP in non-protein-coding region
NC_002971.4	168466	G	A	0.1445	SNP in non-protein-coding region
NC_002971.4	168468	C	T	0.1523	SNP in non-protein-coding region
NC_002971.4	168475	A	C	0.1062	SNP in non-protein-coding region
NC_002971.4	168546	G	A	0.1168	SNP in non-protein-coding region
NC_002971.4	168548	A	G	0.122	SNP in non-protein-coding region
NC_002971.4	168558	G	A	0.1823	SNP in non-protein-coding region
NC_002971.4	168565	T	C	0.2222	SNP in non-protein-coding region
NC_002971.4	168582	A	C	0.3395	SNP in non-protein-coding region
NC_002971.4	168585	A	G	0.3587	SNP in non-protein-coding region
NC_002971.4	168589	C	T	0.4161	SNP in non-protein-coding region
NC_002971.4	168590	A	G	0.4017	SNP in non-protein-coding region
NC_002971.4	168591	G	A	0.4327	SNP in non-protein-coding region
NC_002971.4	168600	A	G	0.4418	SNP in non-protein-coding region
NC_002971.4	168607	T	A	0.4752	SNP in non-protein-coding region
NC_002971.4	168619	C	T	0.5425	SNP in non-protein-coding region
NC_002971.4	168632	G	T	0.5734	SNP in non-protein-coding region
NC_002971.4	168652	T	C	0.602	SNP in non-protein-coding region
NC_002971.4	168654	C	A	0.6257	SNP in non-protein-coding region
NC_002971.4	168690	T	G	0.611	SNP in non-protein-coding region
NC_002971.4	168705	T	G	0.4991	SNP in non-protein-coding region
NC_002971.4	168721	T	C	0.2761	SNP in non-protein-coding region
NC_002971.4	168722	G	A	0.2854	SNP in non-protein-coding region
NC_002971.4	168725	T	C	0.2298	SNP in non-protein-coding region
NC_002971.4	169207	T	G	0.2659	SNP in non-protein-coding region
NC_002971.4	169208	G	T	0.2632	SNP in non-protein-coding region
NC_002971.4	169217	A	G	0.3076	SNP in non-protein-coding region
NC_002971.4	169219	T	C	0.3193	SNP in non-protein-coding region
NC_002971.4	169220	C	T	0.3303	SNP in non-protein-coding region
NC_002971.4	169225	G	A	0.3525	SNP in non-protein-coding region
NC_002971.4	169228	T	C	0.3731	SNP in non-protein-coding region
NC_002971.4	169274	T	A	0.491	SNP in non-protein-coding region
NC_002971.4	169276	T	C	0.5077	SNP in non-protein-coding region
NC_002971.4	169290	A	G	0.4102	SNP in non-protein-coding region
NC_002971.4	169292	A	T	0.4016	SNP in non-protein-coding region
NC_002971.4	169301	G	A	0.3437	SNP in non-protein-coding region
NC_002971.4	169302	T	A	0.3276	SNP in non-protein-coding region
NC_002971.4	169304	T	C	0.2869	SNP in non-protein-coding region
NC_002971.4	169309	T	G	0.26	SNP in non-protein-coding region
NC_002971.4	169312	C	T	0.2452	SNP in non-protein-coding region
NC_002971.4	169316	C	T	0.2514	SNP in non-protein-coding region
NC_002971.4	169317	G	C	0.2618	SNP in non-protein-coding region
NC_002971.4	169330	A	G	0.2622	SNP in non-protein-coding region
NC_002971.4	169331	C	G	0.2592	SNP in non-protein-coding region
NC_002971.4	169339	G	A	0.2644	SNP in non-protein-coding region
NC_002971.4	169345	G	A	0.2442	SNP in non-protein-coding region
NC_002971.4	169361	A	T	0.2437	SNP in non-protein-coding region
NC_002971.4	169366	T	A	0.2447	SNP in non-protein-coding region
NC_002971.4	169642	C	T	0.1066	SNP in non-protein-coding region
NC_002971.4	169783	C	T	0.1033	SNP in non-protein-coding region
NC_002971.4	169799	C	G	0.1492	SNP in non-protein-coding region
NC_002971.4	169807	T	A	0.2031	SNP in non-protein-coding region
NC_002971.4	169810	T	A	0.2192	SNP in non-protein-coding region
NC_002971.4	169814	A	T	0.2209	SNP in non-protein-coding region
NC_002971.4	169824	G	C	0.2593	SNP in non-protein-coding region
NC_002971.4	169846	C	T	0.2927	SNP in non-protein-coding region
NC_002971.4	169857	G	T	0.3237	SNP in non-protein-coding region
NC_002971.4	169867	T	A	0.319	SNP in non-protein-coding region
NC_002971.4	169872	C	G	0.3202	SNP in non-protein-coding region
NC_002971.4	169874	C	A	0.3211	SNP in non-protein-coding region
NC_002971.4	169875	G	A	0.3153	SNP in non-protein-coding region
NC_002971.4	169900	G	A	0.2647	SNP in non-protein-coding region
NC_002971.4	170986	C	T	0.124	SNP in non-protein-coding region
NC_002971.4	170991	C	T	0.1599	SNP in non-protein-coding region
NC_002971.4	170995	A	G	0.1688	SNP in non-protein-coding region
NC_002971.4	170998	C	T	0.1983	SNP in non-protein-coding region
NC_002971.4	171000	C	G	0.1978	SNP in non-protein-coding region
NC_002971.4	171014	A	G	0.2832	SNP in non-protein-coding region
NC_002971.4	171033	A	C	0.3458	SNP in non-protein-coding region
NC_002971.4	171051	C	T	0.3928	SNP in non-protein-coding region
NC_002971.4	171063	T	A	0.4126	SNP in non-protein-coding region
NC_002971.4	171093	C	T	0.3931	SNP in non-protein-coding region
NC_002971.4	171099	T	G	0.3577	SNP in non-protein-coding region
NC_002971.4	171109	T	A	0.2718	SNP in non-protein-coding region
NC_002971.4	171114	A	G	0.1604	SNP in non-protein-coding region
NC_002971.4	171115	T	C	0.1021	SNP in non-protein-coding region
NC_002971.4	171331	T	A	0.1135	SNP in non-protein-coding region
NC_002971.4	171333	G	T	0.1259	SNP in non-protein-coding region
NC_002971.4	171334	T	A	0.1355	SNP in non-protein-coding region
NC_002971.4	171350	G	C	0.3949	SNP in non-protein-coding region
NC_002971.4	171351	G	C	0.3882	SNP in non-protein-coding region
NC_002971.4	171352	T	A	0.4385	SNP in non-protein-coding region
NC_002971.4	171366	A	C	0.4982	SNP in non-protein-coding region
NC_002971.4	171367	C	G	0.5022	SNP in non-protein-coding region
NC_002971.4	171372	A	G	0.5381	SNP in non-protein-coding region
NC_002971.4	171373	A	G	0.55	SNP in non-protein-coding region
NC_002971.4	171374	G	C	0.539	SNP in non-protein-coding region
NC_002971.4	171375	T	G	0.5771	SNP in non-protein-coding region
NC_002971.4	171414	C	T	0.6792	SNP in non-protein-coding region
NC_002971.4	171417	T	G	0.721	SNP in non-protein-coding region
NC_002971.4	171418	T	C	0.7107	SNP in non-protein-coding region
NC_002971.4	171476	A	G	0.7887	SNP in non-protein-coding region
NC_002971.4	171498	T	C	0.7773	SNP in non-protein-coding region
NC_002971.4	171542	T	A	0.7186	SNP in non-protein-coding region
NC_002971.4	171545	C	T	0.6916	SNP in non-protein-coding region
NC_002971.4	171546	C	A	0.7815	SNP in non-protein-coding region
NC_002971.4	171560	T	C	0.1061	SNP in non-protein-coding region
NC_002971.4	171572	A	G	0.1156	SNP in non-protein-coding region
NC_002971.4	171573	T	A	0.1224	SNP in non-protein-coding region
NC_002971.4	171587	T	C	0.6604	SNP in non-protein-coding region
NC_002971.4	171631	C	T	0.5193	SNP in non-protein-coding region
NC_002971.4	171638	C	T	0.1163	SNP in non-protein-coding region
NC_002971.4	171640	T	A	0.5251	SNP in non-protein-coding region
NC_002971.4	171641	T	A	0.61	SNP in non-protein-coding region
NC_002971.4	171645	G	A	0.5764	SNP in non-protein-coding region
NC_002971.4	171646	A	G	0.5737	SNP in non-protein-coding region
NC_002971.4	171647	T	A	0.4724	SNP in non-protein-coding region
NC_002971.4	171653	A	G	0.4705	SNP in non-protein-coding region
NC_002971.4	171656	A	G	0.4813	SNP in non-protein-coding region
NC_002971.4	171690	T	C	0.3776	SNP in non-protein-coding region
NC_002971.4	171694	T	A	0.3693	SNP in non-protein-coding region
NC_002971.4	171702	T	A	0.336	SNP in non-protein-coding region
NC_002971.4	171704	C	A	0.3074	SNP in non-protein-coding region
NC_002971.4	171713	C	T	0.2874	SNP in non-protein-coding region
NC_002971.4	171718	G	A	0.2641	SNP in non-protein-coding region
NC_002971.4	171725	T	A	0.2393	SNP in non-protein-coding region
NC_002971.4	171729	G	T	0.2348	SNP in non-protein-coding region
NC_002971.4	171741	A	G	0.1789	SNP in non-protein-coding region
NC_002971.4	171745	A	G	0.1533	SNP in non-protein-coding region
NC_002971.4	171746	C	A	0.1591	SNP in non-protein-coding region
NC_002971.4	171748	G	A	0.1591	SNP in non-protein-coding region
NC_002971.4	259680	G	A	0.2694	TCC	TCT	S	S	syn
NC_002971.4	336658	G	A	1	TCA	TTA	S	L	nonsyn
NC_002971.4	460278	C	A	0.1123	CCC	CCA	P	P	syn
NC_002971.4	460284	C	T	0.1002	GCC	GCT	A	A	syn
NC_002971.4	468596	G	A	0.7989	GCG	ACG	A	T	nonsyn
NC_002971.4	912743	A	T	0.2296	TTA	TAA	L	STOP	nonsyn
NC_002971.4	913803	G	A	0.1524	GTG	GTA	V	V	syn
NC_002971.4	1029577	T	C	0.994	CAC	CGC	H	R	nonsyn
NC_002971.4	1057399	C	G	0.8198	GTA	CTA	V	L	nonsyn
NC_002971.4	1258527	A	T	0.1924	SNP in non-protein-coding region
NC_002971.4	1258528	A	C	0.1596	SNP in non-protein-coding region
NC_002971.4	1258529	A	T	0.3993	SNP in non-protein-coding region
NC_002971.4	1258530	A	T	0.1303	SNP in non-protein-coding region
NC_002971.4	1258531	A	T	0.3187	SNP in non-protein-coding region
NC_002971.4	1258533	T	C	0.139	SNP in non-protein-coding region
NC_002971.4	1258537	A	G	0.3393	SNP in non-protein-coding region
NC_002971.4	1258540	A	T	0.4894	SNP in non-protein-coding region
NC_002971.4	1596771	C	T	0.1753	TCA	TTA	S	L	nonsyn
NC_002971.4	1621885	T	G	0.8215	SNP in non-protein-coding region
NC_002971.4	1705067	T	C	0.8242	AAG	GAG	K	E	nonsyn
NC_004704.2	1030	A	G	0.8254	CTA	CTG	L	L	syn
NC_004704.2	37316	A	T	0.2917	SNP in non-protein-coding region
NC_004704.2	37317	T	A	0.1106	SNP in non-protein-coding region
NC_004704.2	37318	T	A	0.4186	SNP in non-protein-coding region
NC_004704.2	37319	T	A	0.7173	SNP in non-protein-coding region
* snp_type: syn: synonymous change, nonsyn: nonsynonymous change
